# Supplementary material for: Crol contributes to PRE-mediated repression and Polycomb group proteins recruitment in Drosophila
Source: Nucleic Acids Res. 2023 May 4;51(12):6087–100. doi: 10.1093/nar/gkad336 (PMC10325914; doi:10.1093/nar/gkad336)
Supplement: gkad336_Supplemental_Files [file gkad336_supplemental_files.zip]

Archive with 8 entries (8 files):
- Erokhin et al - Supplementary File 1. Y2H with Combgap.xlsx
- Erokhin et al - Supplementary File 2. Western-blot analysis.pdf
- Erokhin et al - Supplementary File 3. Antibodies used in study.xlsx
- Erokhin et al - Supplementary File 4. Supplementary Material and Methods.pdf
- Erokhin et al - Supplementary File 5. Primers used in study.pdf
- Erokhin et al - Supplementary File 6. Supplementary Figures.pdf
- Erokhin et al - Supplementary File 7. Differential binding on Crol peaks.xlsx
- Erokhin et al - Supplementary File 8. Differentially expressed genes (DEG) list.xlsx
