# Supplementary material for: Crol contributes to PRE-mediated repression and Polycomb group proteins recruitment in Drosophila
Source: Nucleic Acids Res. 2023 May 4;51(12):6087–100. doi: 10.1093/nar/gkad336 (PMC10325914; doi:10.1093/nar/gkad336)
Supplement: gkad336_Supplemental_Files [file gkad336_supplemental_files.zip › Erokhin et al - Supplementary File 1. Y2H with Combgap.xlsx]

## Sheet: Y2H analysis
Supplementary File 1. Erokhin et al. Crol contributes to PRE-mediated repression and Polycomb group proteins recruitment in Drosophila
SYMBOL	Combgap IP/MS #Spec rep1	Combgap IP/MS.#Spec rep2	Combgap IP?MS.#Spec rep3	IgG IP/MS #Spec rep1	IgG IP/MS #Spec rep2	IgG IP/MS #Spec rep3	IP/MS Spec difference	IP/MS p-value	ANNOTATION_SYMBOL	NAME	Y2H analysis - protein in pGAD	Y2H analysis - pGBT empty (negative control)	Y2H analysis - Cg-pGBT (31-467 aa)
											pGAD empty
cg	167	152	126	5	9	6	425	0.00663804	CG8367	combgap	cg	-/- (3)	+++/+++ (3)		Designations:
lola	43	58	59	1	2	13	144	0.00236879	CG12052	longitudinals lacking	lola	NT	NT		-3+3AT/-4 (number of biological repeats)
ken	33	41	45	0	0	0	119	0.00781644	CG5575	ken and barbie	ken	NT	NT		+++	growth detected on 2nd day
M1BP	37	43	40	3	5	5	107	0.000743146	CG9797	Motif 1 Binding Protein	M1BP	NT	NT		++	growth detected on 4th day
Zif	27	28	23	0	0	0	78	0.00343391	CG10267	Zinc-finger protein	Zif	-/-	-/- (2)		+	growth detected on 7th day
Trl	32	22	27	9	0	0	72	0.00451413	CG33261	Trithorax-like	Trl	-/- (3)	-/- (3)		-	no growth
Cp190	30	48	46	16	24	16	68	0.0401536	CG6384	Centrosomal protein 190kD	Cp190	-/-	-/-		NT	not tested
pad	13	25	22	0	0	0	60	0.0309968	CG10309	poils au dos	pad	-/-	-/-
CG10366	10	12	16	0	0	0	38	0.0188442	CG10366	-	CG10366	-/-	-/-
CG8478	4	20	16	3	1	0	36	0.125598	CG8478	-	CG8478	NT	NT
Sry-delta	12	14	16	0	3	4	35	0.00220522	CG17958	Serendipity delta	Sry-delta	NT	NT
CG15514	9	12	14	0	0	0	35	0.0151584	CG15514	-	CG15514	NT	NT
CG10543	7	17	5	0	0	0	29	0.121212	CG10543	-	CG10543	-/-	-/- (2)
br	4	11	13	0	0	0	28	0.0758623	CG11491	broad	br	NT	NT
su(Hw)	8	16	12	3	6	2	25	0.0490849	CG8573	suppressor of Hairy wing	su(Hw)	-/-	-/-
Clamp	10	12	17	5	5	4	25	0.0538269	CG1832	Chromatin-linked adaptor for MSL proteins	Clamp	NT	NT
fru	7	7	10	0	0	0	24	0.0152681	CG14307	fruitless	fru	NT	NT
prg	7	8	5	0	2	0	18	0.00685323	CG9233	piragua	prg/fu2	NT	NT
ush	3	8	7	0	0	0	18	0.0591249	CG2762	u-shaped	ush	NT	NT
zf30C	2	10	6	1	0	0	17	0.130837	CG3998	zinc finger protein 30C	zf30C	-/- (2)	-/- (2)
pzg	25	52	41	33	41	29	15	0.604595	CG7752	putzig	pzg/z4	-/-	-/-
CG3847	5	8	5	1	2	2	13	0.0383797	CG3847	-	CG3847	-/-	-/-
CG4936	0	8	4	0	0	0	12	0.225403	CG4936	-	CG4936	-/-	-/- (2)
ZIPIC	0	6	4	0	0	0	10	0.199359	CG7928	Zinc-finger protein interacting with CP190	ZIPIC	NT	NT
chinmo	2	3	5	0	0	0	10	0.0634142	CG31666	Chronologically inappropriate morphogenesis	chinmo	NT	NT
BuGZ	3	3	3	0	0	0	9	0	CG17912	Bub3 interacting GLEBS and Zinc finger domain protein	BuGZ	NT	NT
ATbp	0	3	5	0	0	0	8	0.207882	CG17172	(A+T)-stretch binding protein	ATbp	NT	NT
crol	1	6	3	2	0	2	6	0.305052	CG14938	crooked legs	crol	-/-	+++/+++ (4)
CG3995	3	3	5	0	2	3	6	0.150012	CG3995	-	CG3995	NT	NT
CG1647	1	3	1	0	0	0	5	0.129612	CG1647	-	CG1647	NT	NT
pita	0	2	2	0	0	0	4	0.183503	CG3941	pita	pita	-/-	-/-
ttk	0	2	2	0	0	0	4	0.183503	CG1856	tramtrack	ttk	NT	NT
MESR4	0	3	0	0	0	0	3	0.42265	CG4903	Misexpression suppressor of ras 4	MESR4	NT	NT
pho	0	1	1	0	0	0	2	0.183503	CG17743	pleiohomeotic	pho	-/- (2)	-/- (2)
hang	0	0	2	0	0	0	2	0.42265	CG32575	hangover	hang	NT	NT
zfh1	0	0	2	0	0	0	2	0.42265	CG1322	Zn finger homeodomain 1	zfh1	-/-	-/-
CG2199	8	15	14	17	6	13	1	0.936312	CG2199	-	CG2199	NT	NT
CG1024	0	1	0	0	0	0	1	0.42265	CG1024	-	CG1024	-/-	-/- (3)
Sry-beta	0	1	0	0	0	0	1	0.42265	CG7938	Serendipity beta	Sry-beta	NT	NT
Cf2	0	0	1	0	0	0	1	0.42265	CG11924	Chorion factor 2	Cf2	-/-	-/-
CG17385	1	0	0	0	0	0	1	0.42265	CG17385	-	CG17385	NT	NT
tef	1	0	0	0	0	0	1	0.42265	CG8961	teflon	tef	NT	NT
