# Supplementary material for: Crol contributes to PRE-mediated repression and Polycomb group proteins recruitment in Drosophila
Source: Nucleic Acids Res. 2023 May 4;51(12):6087–100. doi: 10.1093/nar/gkad336 (PMC10325914; doi:10.1093/nar/gkad336)
Supplement: gkad336_Supplemental_Files [file gkad336_supplemental_files.zip › Erokhin et al - Supplementary File 3. Antibodies used in study.xlsx]

## Sheet: Лист1
Supplementary File 3. Erokhin et al. Crol contributes to PRE-mediated repression and Polycomb group proteins recruitment in Drosophila
Antibodies used in this study
This file lists the data about antibodies used in this study
	Antibody	Target	Full target name	Antigene	Source	Experiments	Reference
	Crol-N	Crol	Crooked legs	1-188 aa of Crol, isoform PA	Rabbit polyclonal	ChIP-qPCR, ChIP-seq, Western-blot assay	This study
	Crol-C	Crol	Crooked legs	726-962 aa of Crol, isoform PA	Rabbit polyclonal	ChIP-qPCR, ChIP-seq, Western-blot assay	This study
	Cg	Cg	Combgap	31–269 aa of Combgap, isoform PF	Rabbit polyclonal	ChIP-qPCR, ChIP-seq, Western-blot assay	Chetverina et al., CMLS, 2022; Erokhin et al., BMC Biology, 2021
	Pho	Pho	Pleiohomeotic	full length Pho, isoform PA	Rat polyclonal	Western-blot assay	Erokhin et al., BMC Biology, 2021
	E(z) (1)	E(z)	Enhancer of zeste	full length E(z)	Rabbit polyclonal	ChIP-seq	Brown et al., PNAS, 2018
	E(z) (2)	E(z)	Enhancer of zeste	8-184 aa of E(z), isoform PA	Rabbit polyclonal	ChIP-qPCR, Western-blot assay	This study
	H3K27me3 (1)	H3K27me3	tri-methylation of lysine 27 on histone H3 protein	Millipore Cat# 17-622, RRID:AB_916347	Rabbit polyclonal	ChIP-seq	Millipore Cat# 17-622, RRID:AB_916347
	H3K27me3 (2)	H3K27me3	tri-methylation of lysine 27 on histone H3 protein	Abcam Cat# ab6002, RRID:AB_305237	Rabbit polyclonal	ChIP-qPCR, Western-blot assay	Abcam Cat# ab6002, RRID:AB_305237
	Ph (1)	Ph	Polyhomeotic	Ph antibody was a gift from Donna Arndt-Jovin	Rabbit polyclonal	ChIP-seq	Buchenau et al., J Cell Biol, 1998
	Ph (2)	Ph	Polyhomeotic	86-520 aa Ph-p, isoform PA	Rabbit polyclonal	ChIP-qPCR, Western-blot assay	Erokhin et al., Epigenetics Chromatin, 2013; Erokhin et al., PNAS, 2015; Elizar'ev et al., Acta Naturae, 2016; Erokhin et al., BMC Biology, 2021.
	GAF	GAF	GAGA factor	1-519 aa, Trl, isoform PB	Rabbit polyclonal	ChIP-qPCR	Erokhin et al., PNAS, 2015
	Anti-Tubulin	Tubulin	Tubulin	Abcam Cat# ab44928, RRID:AB_2241150	Mouse monoclonal [DM1A +DM1B]	Western-blot assay	Abcam Cat# ab44928, RRID:AB_2241150
	References:
	Erokhin M, Gorbenko F, Lomaev D, Mazina MY, Mikhailova A, Garaev AK, Parshikov A, Vorobyeva NE, Georgiev P, Schedl P, Chetverina D. Boundaries potentiate polycomb response element-mediated silencing. BMC Biol. 2021 Jun 2;19(1):113. doi: 10.1186/s12915-021-01047-8. PMID: 34078365; PMCID: PMC8170967.
	Erokhin M, Elizar'ev P, Parshikov A, Schedl P, Georgiev P, Chetverina D. Transcriptional read-through is not sufficient to induce an epigenetic switch in the silencing activity of Polycomb response elements. Proc Natl Acad Sci U S A. 2015 Dec 1;112(48):14930-5. doi: 10.1073/pnas.1515276112. Epub 2015 Oct 26. PMID: 26504232; PMCID: PMC4672805.
	Erokhin M, Davydova A, Parshikov A, Studitsky VM, Georgiev P, Chetverina D. Transcription through enhancers suppresses their activity in Drosophila. Epigenetics Chromatin. 2013 Sep 26;6(1):31. doi: 10.1186/1756-8935-6-31. PMID: 24279291; PMCID: PMC3852481
	Elizar'ev PV, Lomaev DV, Chetverina DA, Georgiev PG, Erokhin MM. Role of Transcriptional Read-Through in PRE Activity in Drosophila melanogaster. Acta Naturae. 2016 Apr-Jun;8(2):79-86. PMID: 27446595; PMCID: PMC4954543.
	Buchenau P, Hodgson J, Strutt H, Arndt-Jovin DJ. The distribution of polycomb-group proteins during cell division and development in Drosophila embryos: impact on models for silencing. J Cell Biol. 1998 Apr 20;141(2):469-81. doi: 10.1083/jcb.141.2.469. PMID: 9548724; PMCID: PMC2148446.
	Chetverina D, Vorobyeva NE, Mazina MY, Fab LV, Lomaev D, Golovnina A, Mogila V, Georgiev P, Ziganshin RH, Erokhin M. Comparative interactome analysis of the PRE DNA-binding factors: purification of the Combgap-, Zeste-, Psq-, and Adf1-associated proteins. Cell Mol Life Sci. 2022 Jun 9;79(7):353. doi: 10.1007/s00018-022-04383-2. PMID: 35676368.
	Brown JL, Sun MA, Kassis JA. Global changes of H3K27me3 domains and Polycomb group protein distribution in the absence of recruiters Spps or Pho. Proc Natl Acad Sci U S A. 2018 Feb 20;115(8):E1839-E1848. doi: 10.1073/pnas.1716299115. Epub 2018 Feb 5. PMID: 29432187; PMCID: PMC5828604.
