# Supplementary material for: Crol contributes to PRE-mediated repression and Polycomb group proteins recruitment in Drosophila
Source: Nucleic Acids Res. 2023 May 4;51(12):6087–100. doi: 10.1093/nar/gkad336 (PMC10325914; doi:10.1093/nar/gkad336)
Supplement: gkad336_Supplemental_Files [file gkad336_supplemental_files.zip › Erokhin et al - Supplementary File 7. Differential binding on Crol peaks.xlsx]

## Sheet: Description
Supplementary File 7. Erokhin et al. Crol contributes to PRE-mediated repression and Polycomb group proteins recruitment in Drosophila
Differential peaks for Crol, Cg and Ph between wild-type and crol-KO imaginal discs and brains
These tables show the loci with significantly altered binding of Crol, Cg and Ph between wild-type and crol-KO third instar larvae imaginal discs and brain. Differential binding analysis was performed by using DiffBind with cutoff: |log2foldChange|>1 and adjust-p < 0.05. To determine how the decreased binding of different PcG proteins are related to Crol binding, the analysis of Cg and Ph was per…

## Sheet: Crol-Decreased(n=1170)
chrom	start	end	width	strand	Conc	Conc_KO	Conc_WT	Fold	p.value	FDR
chr2R	7494741	7495241	501	*	6.23541	0	7.23541	-10.3358	1.26942e-10	1.291e-06
chr2R	14416176	14416676	501	*	6.01119	0.581459	6.99435	-6.48353	4.03025e-10	2.04938e-06
chr2R	7488938	7489438	501	*	6.05253	3.17102	6.95116	-3.95244	2.44414e-09	8.28564e-06
chr2R	18564202	18564702	501	*	6.20724	4.28263	7.0035	-2.90451	4.76531e-09	1.01357e-05
chr3L	3536862	3537362	501	*	6.06396	3.69353	6.91725	-3.40254	5.08273e-09	1.01357e-05
chr3R	27523705	27524205	501	*	5.56034	0.579143	6.53732	-6.0293	5.97976e-09	1.01357e-05
chr3L	15290476	15290976	501	*	5.23837	0	6.23837	-9.33988	9.33471e-09	1.3562e-05
chr2R	7492236	7492736	501	*	6.12183	4.07815	6.93532	-3.03943	1.20697e-08	1.52788e-05
chr2L	507150	507650	501	*	5.16342	0	6.16342	-9.26505	1.35211e-08	1.52788e-05
chr2R	14217230	14217730	501	*	5.50118	2.16164	6.4281	-4.41842	1.89695e-08	1.9292e-05
chr2L	11182557	11183057	501	*	5.07414	0	6.07414	-9.1759	2.25311e-08	2.0831e-05
chr3L	21702816	21703316	501	*	5.24432	0.00729941	6.22507	-6.23167	3.34457e-08	2.83452e-05
chr2L	16597992	16598492	501	*	4.90671	0	5.89467	-6.752	3.71058e-08	2.90282e-05
chr3L	16167137	16167637	501	*	6.51951	4.96894	7.2495	-2.46765	4.50754e-08	3.27441e-05
chr3R	4795026	4795526	501	*	5.64311	1.79534	6.59212	-4.93672	4.91625e-08	3.33322e-05
chr3R	25921078	25921578	501	*	5.81586	3.80213	6.62517	-3.00321	5.74697e-08	3.45486e-05
chr2L	7973464	7973964	501	*	5.11234	1.32127	6.05927	-4.8577	5.77508e-08	3.45486e-05
chr2L	5287930	5288430	501	*	5.75255	3.95723	6.52814	-2.75254	9.03159e-08	5.10285e-05
chr3L	11316501	11317001	501	*	4.66412	0	5.66412	-8.76672	1.11554e-07	5.90076e-05
chr3L	8967444	8967944	501	*	6.19255	4.84058	6.87803	-2.22432	1.16042e-07	5.90076e-05
chr3L	6840022	6840522	501	*	5.06494	2.17134	5.96445	-3.94584	1.51958e-07	7.00306e-05
chr2L	18945741	18946241	501	*	5.32384	2.33702	6.22985	-4.04931	1.52638e-07	7.00306e-05
chr2R	20572484	20572984	501	*	5.84287	4.00724	6.62514	-2.79979	1.58378e-07	7.00306e-05
chr2L	7422319	7422819	501	*	6.98289	5.97739	7.56968	-1.78229	1.7117e-07	7.12299e-05
chr2L	18463987	18464487	501	*	6.48229	5.22644	7.14336	-2.10514	1.75098e-07	7.12299e-05
chr2R	2434898	2435398	501	*	6.3913	5.30028	7.00536	-1.89369	1.85933e-07	7.18955e-05
chr2R	8903094	8903594	501	*	6.66014	5.46191	7.30555	-2.03254	1.90873e-07	7.18955e-05
chr3R	26620352	26620852	501	*	6.47429	5.36906	7.09268	-1.91238	2.09618e-07	7.61363e-05
chr2L	1408604	1409104	501	*	4.65018	0	5.65018	-8.75277	2.26025e-07	7.92646e-05
chr3R	15154384	15154884	501	*	5.55661	1.60071	6.50936	-5.03996	2.41917e-07	8.20098e-05
chrX	12650281	12650781	501	*	5.64075	3.90136	6.40671	-2.68672	2.5385e-07	8.32792e-05
chr3R	13526430	13526930	501	*	6.43224	5.39189	7.03041	-1.82739	2.79164e-07	8.87217e-05
chr2L	14568750	14569250	501	*	4.78295	0	5.75664	-5.77843	3.3014e-07	0.000101743
chr3R	17475455	17475955	501	*	5.62921	4.00193	6.37449	-2.55478	3.54861e-07	0.000106145
chr3R	4839597	4840097	501	*	6.4327	5.35687	7.04208	-1.87396	3.80341e-07	0.000106611
chr2R	3316592	3317092	501	*	6.04258	4.50098	6.77072	-2.45491	3.82219e-07	0.000106611
chr2L	19136255	19136755	501	*	6.95874	6.13928	7.47813	-1.52923	3.90063e-07	0.000106611
chr2R	14038965	14039465	501	*	5.52301	3.64982	6.3113	-2.84049	3.98349e-07	0.000106611
chr3R	10478830	10479330	501	*	5.78556	4.17833	6.52694	-2.53195	4.21256e-07	0.00010985
chr2L	7188484	7188984	501	*	5.63267	3.96102	6.38637	-2.60719	4.53752e-07	0.000111872
chr3L	15097586	15098086	501	*	6.5854	5.58172	7.17159	-1.77917	4.5482e-07	0.000111872
chr3L	15094644	15095144	501	*	6.52211	5.52261	7.10691	-1.77349	4.64527e-07	0.000111872
chr2L	18881255	18881755	501	*	5.56671	3.19188	6.42047	-3.40155	4.7301e-07	0.000111872
chr3L	14627546	14628046	501	*	5.67645	4.03173	6.42508	-2.57583	5.1686e-07	0.000119465
chr2L	11382913	11383413	501	*	4.44381	0	5.42706	-6.27508	6.13128e-07	0.000134439
chr2L	13554557	13555057	501	*	4.44381	0	5.42706	-6.27508	6.13128e-07	0.000134439
chr2R	2036741	2037241	501	*	4.49054	0	5.49054	-8.5935	6.21301e-07	0.000134439
chrX	18433109	18433609	501	*	5.84687	4.41813	6.55045	-2.31734	7.0485e-07	0.00014934
chr2R	2450297	2450797	501	*	4.96516	1.30683	5.90687	-4.71997	7.51729e-07	0.000150042
chr3L	17569645	17570145	501	*	6.78383	5.86843	7.33946	-1.66096	7.62995e-07	0.000150042
chr2L	430282	430782	501	*	5.29948	3.25801	6.11266	-3.02918	7.73327e-07	0.000150042
chr3L	13492614	13493114	501	*	6.11441	4.43735	6.86911	-2.61662	7.79182e-07	0.000150042
chrX	17727964	17728464	501	*	5.54794	3.84595	6.30721	-2.64231	7.81932e-07	0.000150042
chr2R	18959783	18960283	501	*	7.07336	6.28216	7.58142	-1.48983	8.07686e-07	0.000152114
chr3L	11700930	11701430	501	*	6.53234	5.63516	7.08133	-1.63573	8.2585e-07	0.000152707
chr3L	11366475	11366975	501	*	4.97921	1.01689	5.93217	-5.01718	9.1835e-07	0.000165986
chr3R	10101353	10101853	501	*	5.65937	4.24484	6.35969	-2.29897	9.30306e-07	0.000165986
chr2R	4834669	4835169	501	*	5.4211	3.70936	6.18214	-2.65256	9.72614e-07	0.000170543
chr2L	7319896	7320396	501	*	5.462	3.54203	6.25755	-2.89331	9.93762e-07	0.000171298
chrX	17616885	17617385	501	*	6.11117	5.06389	6.71155	-1.83568	1.06594e-06	0.000180677
chr2R	2997778	2998278	501	*	4.25745	0	5.25745	-8.36114	1.15267e-06	0.000190592
chrX	6237737	6238237	501	*	5.58671	4.13034	6.29652	-2.34953	1.17425e-06	0.000190592
chr2R	7490714	7491214	501	*	6.55838	5.70841	7.08965	-1.57097	1.18066e-06	0.000190592
chr3R	11818818	11819318	501	*	5.60344	3.93636	6.35628	-2.60174	1.21274e-06	0.000192712
chr3R	635641	636141	501	*	6.70175	5.7659	7.26467	-1.68852	1.34828e-06	0.000209805
chr3L	3542432	3542932	501	*	6.31677	5.4034	6.87166	-1.65733	1.36157e-06	0.000209805
chr2L	5296893	5297393	501	*	6.01751	4.9478	6.62498	-1.86484	1.437e-06	0.000217411
chr3L	15981230	15981730	501	*	6.17874	5.2165	6.7509	-1.72294	1.45368e-06	0.000217411
chrX	21221483	21221983	501	*	4.70211	0.985267	5.64617	-4.76324	1.52265e-06	0.000224426
chr2L	4361539	4362039	501	*	4.23326	0	5.23326	-8.33696	1.57824e-06	0.000229295
chr3L	11026230	11026730	501	*	4.9443	2.80169	5.77093	-3.13725	1.61334e-06	0.000231093
chr3R	11863692	11864192	501	*	5.91052	4.76041	6.54224	-1.96868	1.69512e-06	0.000236293
chr3R	26110572	26111072	501	*	7.02579	6.34338	7.48719	-1.33455	1.6961e-06	0.000236293
chr2L	2202917	2203417	501	*	7.03872	6.29981	7.52499	-1.41583	1.77684e-06	0.000244195
chr2L	14569580	14570080	501	*	4.46439	0.0135887	5.43102	-5.43304	1.83804e-06	0.000249238
chr2R	17593372	17593872	501	*	6.5058	5.72288	7.01048	-1.47743	2.02273e-06	0.00026954
chr3R	1390497	1390997	501	*	5.5999	4.16266	6.30541	-2.3264	2.04076e-06	0.00026954
chr2L	10044928	10045428	501	*	4.14787	0	5.14787	-8.25185	2.20005e-06	0.000286852
chr3R	922803	923303	501	*	4.57854	1.81722	5.46802	-3.79288	2.23812e-06	0.000288122
chr2R	4891263	4891763	501	*	4.20145	0	5.20145	-8.30524	2.26941e-06	0.000288499
chr3R	25081202	25081702	501	*	6.0165	5.01759	6.6011	-1.77149	2.35401e-06	0.00029556
chr3R	11745543	11746043	501	*	6.0645	4.91316	6.69657	-1.97088	2.50278e-06	0.000310405
chr3R	11476433	11476933	501	*	4.09187	0	5.09187	-8.19608	2.6485e-06	0.000324521
chr3R	16591357	16591857	501	*	6.49593	5.45859	7.09313	-1.82362	2.70168e-06	0.000327096
chr2L	12601669	12602169	501	*	5.07163	1.9782	5.98454	-4.1538	2.83567e-06	0.00033928
chr2R	2431307	2431807	501	*	4.06634	0	5.06634	-8.17061	3.08394e-06	0.000364693
chr2R	14233273	14233773	501	*	5.49564	4.1342	6.18342	-2.23275	3.22701e-06	0.000368685
chr2R	20830111	20830611	501	*	5.42151	3.84889	6.15599	-2.48842	3.24089e-06	0.000368685
chr3L	18665304	18665804	501	*	6.02307	5.10857	6.57836	-1.65815	3.27658e-06	0.000368685
chrX	2918636	2919136	501	*	5.39487	3.89591	6.114	-2.39989	3.31288e-06	0.000368685
chr3L	13479785	13480285	501	*	6.22193	5.26198	6.79329	-1.71995	3.3731e-06	0.000368685
chr3R	25926291	25926791	501	*	6.43564	5.67562	6.93084	-1.44499	3.39807e-06	0.000368685
chr2R	17757757	17758257	501	*	4.04783	0	5.04783	-8.15217	3.4077e-06	0.000368685
chr2L	13182329	13182829	501	*	5.08731	3.39331	5.84512	-2.6287	3.46323e-06	0.000370748
chr2L	18572658	18573158	501	*	5.33015	3.02662	6.17609	-3.32017	3.53401e-06	0.000374384
chr2L	13044100	13044600	501	*	4.40432	0.569504	5.35286	-4.85668	3.76177e-06	0.000394405
chr3R	26098331	26098831	501	*	6.31677	5.42281	6.86457	-1.63087	3.91591e-06	0.000406375
chr2L	17242996	17243496	501	*	4.15907	0	5.13859	-5.98415	4.02891e-06	0.000408782
chr3R	1938333	1938833	501	*	5.09131	3.38234	5.85184	-2.64634	4.08364e-06	0.000408782
chr3R	10108260	10108760	501	*	5.03547	3.32536	5.79622	-2.64695	4.09987e-06	0.000408782
chr2R	2449065	2449565	501	*	4.49547	1.79791	5.37975	-3.72403	4.27552e-06	0.000417839
chr2L	14023906	14024406	501	*	6.69027	6.01636	7.14781	-1.32183	4.29424e-06	0.000417839
chr2L	848082	848582	501	*	6.14213	5.11234	6.73689	-1.81271	4.31397e-06	0.000417839
chr3R	10743193	10743693	501	*	4.98254	3.16058	5.76257	-2.77599	4.39432e-06	0.000421606
chr3L	15945996	15946496	501	*	4.12329	0	5.12329	-8.22745	4.48321e-06	0.000426114
chr2L	669639	670139	501	*	5.52723	4.07156	6.23689	-2.3484	4.62563e-06	0.00043558
chrX	1472144	1472644	501	*	5.95509	5.00462	6.52316	-1.70654	4.79029e-06	0.000444928
chr2R	15029226	15029726	501	*	6.7138	5.96288	7.20517	-1.43253	4.8124e-06	0.000444928
chrX	18150773	18151273	501	*	4.01765	0	5.01765	-8.12215	4.99159e-06	0.000457338
chrX	1845348	1845848	501	*	6.10249	5.15811	6.66843	-1.6988	5.11499e-06	0.000464459
chr3L	11358341	11358841	501	*	6.90429	6.2268	7.36346	-1.3273	5.26391e-06	0.000473752
chr3L	3394685	3395185	501	*	5.50865	3.93169	6.244	-2.49397	5.49149e-06	0.000489898
chr2L	6085615	6086115	501	*	5.70045	4.3415	6.38763	-2.2309	5.61113e-06	0.000496219
chr2L	18311849	18312349	501	*	6.03567	5.17145	6.57238	-1.58952	5.79901e-06	0.000508414
chr2L	499820	500320	501	*	4.4611	1.60073	5.35819	-3.89106	5.85309e-06	0.000508768
chr3R	12571765	12572265	501	*	4.20721	0.596668	5.14691	-4.62439	6.00688e-06	0.000516044
chr3L	20910391	20910891	501	*	5.45312	4.03307	6.15471	-2.30451	6.07255e-06	0.000516044
chr3L	4227937	4228437	501	*	5.36655	3.37913	6.1721	-2.96918	6.13976e-06	0.000516044
chr3R	23026674	23027174	501	*	4.29466	0.017149	5.25698	-5.25601	6.23478e-06	0.000516414
chr3R	26081449	26081949	501	*	6.53847	5.87156	6.9928	-1.31144	6.24571e-06	0.000516414
chr2L	715322	715822	501	*	6.60434	5.91371	7.06945	-1.34597	6.32331e-06	0.000518613
chr2R	2436046	2436546	501	*	5.72141	4.69808	6.31406	-1.80288	6.77523e-06	0.000551233
chrX	5812789	5813289	501	*	6.2223	5.35177	6.76139	-1.59861	6.94589e-06	0.000558772
chr3L	11106463	11106963	501	*	6.02562	5.10054	6.58472	-1.67248	6.97778e-06	0.000558772
chr3L	21246520	21247020	501	*	5.3376	3.77591	6.06986	-2.47448	7.03548e-06	0.000558991
chr2L	4887581	4888081	501	*	4.9962	3.31379	5.75189	-2.61427	7.24944e-06	0.000568085
chr2L	422806	423306	501	*	3.97458	0	4.97458	-8.07914	7.26166e-06	0.000568085
chr2R	11016932	11017432	501	*	5.8457	4.85463	6.42767	-1.76053	7.39108e-06	0.000573796
chr2R	12725518	12726018	501	*	3.951	0	4.951	-8.05575	7.45269e-06	0.000574196
chr2L	1573638	1574138	501	*	4.16775	0	5.12746	-5.15835	7.55585e-06	0.000577767
chr3L	2835779	2836279	501	*	5.28171	3.64148	6.02948	-2.56738	7.71399e-06	0.000585458
chrX	15213827	15214327	501	*	6.37856	5.61942	6.87338	-1.44368	7.79897e-06	0.000586621
chr2R	7553949	7554449	501	*	5.64945	4.45793	6.29299	-2.02063	7.85527e-06	0.000586621
chr3R	25103047	25103547	501	*	3.98507	0	4.98507	-8.08958	8.00167e-06	0.000586621
chr2R	15065953	15066453	501	*	6.55535	5.92048	6.99472	-1.26455	8.01484e-06	0.000586621
chr2R	14231810	14232310	501	*	5.32373	3.87506	6.03183	-2.33833	8.01773e-06	0.000586621
chr2R	8922477	8922977	501	*	6.27918	5.51287	6.777	-1.45364	8.1928e-06	0.000595148
chr2L	8299346	8299846	501	*	5.79242	4.77061	6.38458	-1.80114	8.54412e-06	0.000615968
chr2L	7962199	7962699	501	*	4.80078	1.60446	5.71985	-4.24804	8.60054e-06	0.000615968
chrX	12629279	12629779	501	*	6.891	6.30591	7.3061	-1.19099	8.87142e-06	0.000630925
chrX	13290006	13290506	501	*	5.08265	3.58454	5.8016	-2.39628	9.02947e-06	0.000637706
chr2L	701865	702365	501	*	6.27219	5.57162	6.74173	-1.3598	9.45045e-06	0.000656707
chr2R	7903042	7903542	501	*	5.71557	4.40214	6.39151	-2.17458	9.49223e-06	0.000656707
chr3L	17008754	17009254	501	*	5.6493	4.56464	6.26141	-1.88297	9.71417e-06	0.000663041
chr2R	6125525	6126025	501	*	6.07479	5.29967	6.57626	-1.46564	9.96016e-06	0.000675299
chr2R	5296872	5297372	501	*	6.98256	6.40867	7.39203	-1.17427	1.04629e-05	0.000700048
chr3L	8997838	8998338	501	*	5.42608	4.19954	6.07929	-2.06402	1.06864e-05	0.000710333
chr3R	17242617	17243117	501	*	3.86058	0	4.86058	-7.96566	1.10124e-05	0.000727249
chr3L	9098831	9099331	501	*	3.88115	0	4.88115	-7.98617	1.12634e-05	0.000737151
chr2R	2408194	2408694	501	*	4.56571	2.44525	5.38949	-3.10578	1.13073e-05	0.000737151
chrX	12557464	12557964	501	*	6.59302	5.88668	7.06511	-1.36861	1.20566e-05	0.000776422
chr2R	7643829	7644329	501	*	5.83132	4.92185	6.3848	-1.65082	1.20624e-05	0.000776422
chr3L	14469833	14470333	501	*	6.86538	6.29488	7.27313	-1.16905	1.23566e-05	0.000790357
chr2L	16477505	16478005	501	*	4.601	2.31165	5.44533	-3.29163	1.26099e-05	0.000801515
chr2R	14082491	14082991	501	*	3.82989	0	4.82989	-7.93502	1.30499e-05	0.000824332
chr2R	3361311	3361811	501	*	6.45718	5.80304	6.9056	-1.2927	1.32381e-05	0.000831055
chr3L	7863070	7863570	501	*	3.80756	0	4.80756	-7.91283	1.33756e-05	0.000834537
chrX	4343581	4344081	501	*	4.35282	0.978805	5.28151	-4.40591	1.38576e-05	0.000859339
chr3R	4804031	4804531	501	*	4.13951	0	5.09841	-5.12942	1.4048e-05	0.00086587
chrX	18669507	18670007	501	*	5.06457	3.05758	5.87292	-2.98783	1.42451e-05	0.000870382
chr3L	22828478	22828978	501	*	6.51943	5.85911	6.97071	-1.30181	1.42996e-05	0.000870382
chr3L	15207430	15207930	501	*	3.80811	0	4.80811	-7.91333	1.4378e-05	0.000870382
chr3R	23027556	23028056	501	*	5.0216	2.42987	5.89668	-3.62713	1.4657e-05	0.000876974
chr3L	7603660	7604160	501	*	4.754	2.89059	5.54075	-2.82042	1.46593e-05	0.000876974
chr2R	7482555	7483055	501	*	5.8113	4.89637	6.36676	-1.65818	1.50622e-05	0.00089572
chrX	18692301	18692801	501	*	3.83972	0	4.83972	-7.94492	1.5214e-05	0.00089572
chr3L	592987	593487	501	*	5.82298	4.94671	6.36422	-1.6055	1.52369e-05	0.00089572
chr3L	16883838	16884338	501	*	4.80911	2.88425	5.60541	-2.89129	1.5382e-05	0.000899054
chr2R	19319402	19319902	501	*	3.79733	0	4.79733	-7.90259	1.61857e-05	0.000940621
chrX	8090631	8091131	501	*	5.00608	3.4694	5.73319	-2.44174	1.63863e-05	0.000946868
chr3L	22140213	22141143	931	*	4.23939	1.30639	5.14171	-3.95712	1.66225e-05	0.000955088
chr3L	15129420	15129920	501	*	5.53973	4.39358	6.17029	-1.96206	1.68011e-05	0.000955099
chr2R	14230166	14230666	501	*	4.12754	0.0211859	5.08504	-5.08062	1.69314e-05	0.000955099
chr3L	14971529	14972029	501	*	6.02375	5.28588	6.50957	-1.41278	1.69338e-05	0.000955099
chr2R	10686590	10687090	501	*	4.91853	3.31952	5.65829	-2.51511	1.69983e-05	0.000955099
chr2R	18131163	18131663	501	*	4.73693	3.07951	5.48796	-2.58188	1.78002e-05	0.000994662
chr3R	12035609	12036109	501	*	4.66161	2.60857	5.47639	-3.03217	1.8083e-05	0.00100494
chr2R	14549473	14549973	501	*	5.01966	3.57904	5.72594	-2.32626	1.84499e-05	0.00101866
chr2L	19398786	19399286	501	*	6.27434	5.63318	6.71667	-1.27338	1.86042e-05	0.00101866
chr2R	7252248	7252748	501	*	5.95257	4.90921	6.5517	-1.83011	1.86756e-05	0.00101866
chr3R	12033828	12034328	501	*	6.10733	5.35308	6.6001	-1.43621	1.87767e-05	0.00101866
chr2R	10761181	10761681	501	*	3.7409	0	4.7409	-7.84644	1.89101e-05	0.00101866
chr2R	6434370	6434870	501	*	5.97717	5.11579	6.5128	-1.5855	1.89309e-05	0.00101866
chr2R	19759734	19760234	501	*	5.81341	4.93918	6.35389	-1.60264	1.91685e-05	0.00102602
chr2L	18664663	18665163	501	*	5.47355	2.84438	6.35197	-3.67468	1.95271e-05	0.00103363
chr3L	140771	141271	501	*	6.26253	5.42228	6.79006	-1.55703	1.95398e-05	0.00103363
chr3R	710319	710819	501	*	3.75244	0	4.75244	-7.8579	1.96157e-05	0.00103363
chr3L	10673917	10674417	501	*	5.23125	3.82755	5.92906	-2.28279	1.98825e-05	0.00104164
chr3L	18003442	18003942	501	*	4.94722	2.93677	5.75606	-2.98923	1.99724e-05	0.00104164
chr2R	18573494	18573994	501	*	6.5753	5.99102	6.99	-1.18945	2.04421e-05	0.00105821
chr3R	27539093	27539593	501	*	7.05584	6.49125	7.46059	-1.16033	2.05809e-05	0.00105821
chr3R	14567052	14567552	501	*	5.3731	4.06556	6.04755	-2.16537	2.07032e-05	0.00105821
chr2R	10194632	10195132	501	*	6.80662	6.25708	7.20361	-1.13733	2.07064e-05	0.00105821
chr3L	22832747	22833247	501	*	5.93726	5.00612	6.49852	-1.68048	2.08122e-05	0.0010583
chr2R	6484178	6484678	501	*	5.73104	4.85972	6.27042	-1.59843	2.1214e-05	0.00107337
chrX	10710804	10711304	501	*	5.59955	4.64072	6.17052	-1.71663	2.18866e-05	0.00110192
chr3R	4687688	4688188	501	*	4.48968	2.44414	5.30343	-3.02109	2.21011e-05	0.00110723
chr2R	5082297	5082797	501	*	3.7299	0	4.7299	-7.83554	2.24585e-05	0.00111962
chr3L	10770954	10771454	501	*	5.49242	3.82944	6.2445	-2.59614	2.37815e-05	0.00117761
chrX	18525454	18525954	501	*	3.87552	0	4.85046	-5.69182	2.40279e-05	0.00117761
chr3R	22794663	22795163	501	*	3.70625	0	4.70625	-7.81191	2.40763e-05	0.00117761
chr3L	1093138	1093638	501	*	4.18083	1.57718	5.05699	-3.61422	2.40848e-05	0.00117761
chr3L	10732807	10733307	501	*	5.82632	5.01923	6.34079	-1.50989	2.45862e-05	0.00119637
chr3R	709152	709652	501	*	5.3276	3.92784	6.02449	-2.27896	2.48112e-05	0.00119799
chr2R	11622508	11623008	501	*	6.05173	5.18971	6.5876	-1.58658	2.4855e-05	0.00119799
chr2L	19141297	19141797	501	*	3.71878	0	4.71878	-7.82447	2.60937e-05	0.00124591
chr2R	6660791	6661291	501	*	5.13053	2.96748	5.95974	-3.16322	2.60942e-05	0.00124591
chr3R	18149812	18150312	501	*	4.98092	3.64663	5.66206	-2.19561	2.65884e-05	0.00125395
chr3L	19039733	19040233	501	*	6.05041	5.33028	6.52856	-1.38751	2.66298e-05	0.00125395
chr3R	16786594	16787094	501	*	3.68318	0	4.68318	-7.789	2.67003e-05	0.00125395
chr3R	17477296	17477796	501	*	6.91108	6.40681	7.28401	-1.06817	2.69032e-05	0.00125395
chrX	12120523	12121023	501	*	4.9809	3.44663	5.70751	-2.4388	2.69778e-05	0.00125395
chr2R	5570753	5571253	501	*	5.74496	4.88855	6.2787	-1.578	2.70609e-05	0.00125395
chr3L	14265763	14266263	501	*	6.47118	5.91635	6.87091	-1.14498	2.71258e-05	0.00125395
chr3R	26912046	26912546	501	*	5.43692	4.3862	6.0384	-1.83777	2.74126e-05	0.0012595
chr3L	2846821	2847321	501	*	4.03408	1.00617	4.94281	-4.04123	2.74935e-05	0.0012595
chr3R	21381196	21381696	501	*	4.93779	3.51398	5.64025	-2.30517	2.79099e-05	0.00127063
chr3R	18974048	18974548	501	*	5.17661	3.78898	5.87065	-2.26296	2.80781e-05	0.00127063
chr2L	11808811	11809311	501	*	6.95659	6.4491	7.33127	-1.07318	2.81268e-05	0.00127063
chr3R	21836171	21836671	501	*	5.92471	5.11527	6.44012	-1.51344	2.82362e-05	0.00127063
chr2R	14144869	14145369	501	*	5.04563	3.49803	5.77501	-2.45553	2.99025e-05	0.0013298
chr3R	14299067	14299567	501	*	3.67167	0	4.67167	-7.77756	3.0142e-05	0.0013298
chr2R	2417250	2417750	501	*	5.72071	4.84402	6.26211	-1.60573	3.02048e-05	0.0013298
chrX	9982035	9982535	501	*	5.58763	4.59086	6.17151	-1.76718	3.05068e-05	0.0013373
chrX	9478356	9478856	501	*	6.99916	6.37965	7.43116	-1.24236	3.08644e-05	0.00134406
chr2R	4210547	4211047	501	*	3.64669	0	4.64669	-7.75265	3.09637e-05	0.00134406
chr2L	14642165	14642665	501	*	3.70769	0	4.70769	-7.81345	3.10574e-05	0.00134406
chr2R	19125155	19125655	501	*	3.64716	0	4.64716	-7.75314	3.15638e-05	0.00135445
chr3L	22079667	22080167	501	*	3.64716	0	4.64716	-7.75314	3.15638e-05	0.00135445
chr2R	20732245	20732745	501	*	5.18043	4.00734	5.81877	-1.99462	3.26119e-05	0.00139354
chr3R	26087614	26088114	501	*	3.63433	0	4.63433	-7.74033	3.3506e-05	0.00142576
chr3L	12683771	12684271	501	*	4.85306	3.31943	5.57954	-2.43662	3.39653e-05	0.00143928
chrX	2189991	2190491	501	*	6.25773	5.66229	6.67797	-1.20568	3.42313e-05	0.00144453
chr2R	3301369	3301869	501	*	4.12435	0.563197	5.06191	-4.57279	3.43795e-05	0.00144479
chr2L	11181541	11182041	501	*	3.62223	0	4.62223	-7.7283	3.4971e-05	0.00145473
chr2L	3933537	3934037	501	*	4.60059	1.97007	5.47913	-3.65752	3.51285e-05	0.00145473
chr3R	4103480	4103980	501	*	5.88416	4.9329	6.4525	-1.70745	3.51882e-05	0.00145473
chr3L	14617989	14618489	501	*	6.33546	5.69368	6.77809	-1.27439	3.56078e-05	0.00145748
chr3L	17646414	17646914	501	*	6.2279	5.63165	6.64855	-1.20686	3.59264e-05	0.00145748
chrX	5911034	5911534	501	*	3.7677	0	4.74121	-5.61136	3.59384e-05	0.00145748
chr2R	14106472	14106972	501	*	4.92612	2.77576	5.75373	-3.14587	3.59674e-05	0.00145748
chr3R	13536799	13537299	501	*	6.9159	6.40518	7.29234	-1.07814	3.59711e-05	0.00145748
chr3R	14299763	14300263	501	*	3.62282	0	4.62282	-7.72892	3.61301e-05	0.00145811
chr3L	12602269	12602769	501	*	5.96103	5.26609	6.42807	-1.3511	3.67216e-05	0.00147612
chr2R	19737554	19738054	501	*	4.9125	3.44617	5.62452	-2.35653	3.72993e-05	0.00149344
chr3R	25628496	25628996	501	*	6.05644	5.07109	6.63649	-1.75346	3.792e-05	0.00151234
chr3R	18943299	18943799	501	*	5.66884	4.78398	6.21328	-1.61674	3.8459e-05	0.00152029
chr2R	14460267	14460767	501	*	4.38678	2.45293	5.18443	-2.89371	3.85642e-05	0.00152029
chr2R	18441497	18441997	501	*	5.00831	3.68469	5.68681	-2.18277	3.85678e-05	0.00152029
chr3R	12903718	12904218	501	*	3.59737	0	4.59737	-7.70357	3.96114e-05	0.00154337
chr3R	17549689	17550189	501	*	3.59737	0	4.59737	-7.70357	3.96114e-05	0.00154337
chr3L	8832983	8833483	501	*	5.57332	4.67109	6.12416	-1.64011	3.99405e-05	0.00154337
chrX	1793442	1793942	501	*	6.61794	6.06723	7.01555	-1.13889	4.00908e-05	0.00154337
chr3L	11374862	11375362	501	*	5.69378	4.6806	6.2831	-1.78939	4.02406e-05	0.00154337
chrX	6197731	6198231	501	*	4.58825	1.78057	5.48136	-3.84258	4.03674e-05	0.00154337
chr3L	14630001	14630501	501	*	4.58225	1.96959	5.45921	-3.63813	4.03674e-05	0.00154337
chr2R	20850758	20851258	501	*	6.0077	5.27199	6.49259	-1.4097	4.05506e-05	0.00154358
chr3L	8453487	8453987	501	*	4.97049	3.3643	5.71166	-2.52447	4.06763e-05	0.00154358
chr3L	21453293	21453793	501	*	4.94713	3.46968	5.6616	-2.37001	4.08591e-05	0.00154475
chr2R	14222699	14223199	501	*	5.48988	4.01021	6.20483	-2.37736	4.16399e-05	0.00156844
chr2R	14123933	14124433	501	*	5.0051	3.75308	5.66515	-2.09338	4.18381e-05	0.00157009
chr2R	17027630	17028130	501	*	4.34792	1.97239	5.20175	-3.37863	4.21444e-05	0.00157577
chrX	13436834	13437334	501	*	3.90886	0	4.86073	-4.8987	4.30654e-05	0.00159845
chr2R	2462422	2462922	501	*	7.13309	6.66514	7.48585	-1.01192	4.32789e-05	0.00160053
chr3R	12712126	12712626	501	*	5.46886	4.44417	6.06196	-1.80359	4.47555e-05	0.00163904
chr3R	9760853	9761353	501	*	4.18256	1.35102	5.07748	-3.84887	4.48037e-05	0.00163904
chr2R	15466092	15466592	501	*	5.83012	4.83811	6.41241	-1.76168	4.61832e-05	0.00168345
chr2R	12503884	12504384	501	*	3.55896	0	4.55896	-7.66534	4.78947e-05	0.0017396
chr2R	2458586	2459086	501	*	4.97073	3.38175	5.7085	-2.50383	4.92745e-05	0.00178335
chr2R	6454072	6454572	501	*	6.71521	6.13126	7.12974	-1.18912	5.12881e-05	0.00184311
chr3L	3418075	3418575	501	*	7.0113	6.52543	7.37412	-1.03979	5.21593e-05	0.00186782
chrX	17726243	17726743	501	*	5.05765	3.61455	5.76449	-2.3298	5.31979e-05	0.00189832
chr2R	7381319	7381819	501	*	4.83762	3.45181	5.53123	-2.25777	5.50956e-05	0.00195234
chr3L	8660996	8661496	501	*	4.83568	3.3068	5.56116	-2.43087	5.53994e-05	0.00195629
chr3L	7860408	7860908	501	*	6.79347	6.31207	7.15381	-1.03267	5.57517e-05	0.00196192
chr3L	2148277	2148777	501	*	4.45465	2.56533	5.24547	-2.84496	5.70136e-05	0.00199941
chrX	21152083	21152583	501	*	5.89208	5.16046	6.37522	-1.40359	5.74258e-05	0.00200694
chr2R	14194632	14195132	501	*	6.70561	6.21225	7.07257	-1.05115	5.82014e-05	0.0020171
chr2R	4118446	4118946	501	*	3.51945	0	4.51945	-7.62601	5.83116e-05	0.0020171
chr3R	26096655	26097155	501	*	8.00401	7.45792	8.3992	-1.13285	5.87408e-05	0.00202506
chr3L	12046859	12047359	501	*	3.86123	0.578345	4.78514	-4.28215	5.9522e-05	0.00204133
chr3L	19187485	19187985	501	*	5.85077	5.14555	6.32238	-1.36567	5.9614e-05	0.00204133
chr2R	5314020	5314520	501	*	6.32293	5.7935	6.70938	-1.10618	6.0578e-05	0.00206738
chr2R	9364326	9364826	501	*	4.31492	1.9711	5.16533	-3.34362	6.28987e-05	0.0021394
chr2R	12026075	12026575	501	*	5.19851	4.06351	5.82581	-1.94586	6.40516e-05	0.00215787
chr2L	11020885	11021385	501	*	4.75812	3.22801	5.48386	-2.43156	6.41973e-05	0.00215787
chr3L	8006500	8007000	501	*	4.90613	3.7009	5.55349	-2.03361	6.48609e-05	0.00215787
chr3R	1436869	1437369	501	*	5.91297	5.19627	6.38962	-1.38232	6.49627e-05	0.00215787
chr3R	7772352	7772852	501	*	3.85705	0	4.8072	-4.84709	6.49796e-05	0.00215787
chrX	14919676	14920176	501	*	3.71113	0	4.68294	-5.52139	6.531e-05	0.00215787
chr2R	11018183	11018683	501	*	5.08494	3.55264	5.81114	-2.4376	6.53142e-05	0.00215787
chr3R	21843248	21843748	501	*	5.84171	4.96643	6.38258	-1.6042	6.53515e-05	0.00215787
chr3R	19759495	19759995	501	*	5.72581	4.96209	6.22255	-1.44869	6.64181e-05	0.00218363
chr2L	441274	441774	501	*	6.10763	4.94284	6.74359	-1.98834	6.67758e-05	0.00218363
chr3L	19549744	19550244	501	*	6.40986	5.8776	6.7978	-1.11061	6.82137e-05	0.0022235
chr3L	5626363	5626863	501	*	3.54488	0	4.54488	-7.65125	6.88858e-05	0.00223824
chrX	1456312	1456812	501	*	4.98127	3.3587	5.72564	-2.54394	6.93217e-05	0.00224523
chr2R	18822811	18823311	501	*	4.20973	1.03581	5.1275	-4.19588	7.10412e-05	0.00229362
chr3L	9097233	9097733	501	*	3.47878	0	4.47878	-7.58554	7.14973e-05	0.00230104
chr3R	3915950	3916450	501	*	3.65145	0	4.62277	-5.49589	7.22884e-05	0.00230371
chr3L	20341731	20342231	501	*	6.07707	5.38814	6.54141	-1.34268	7.23234e-05	0.00230371
chr3R	3796132	3796632	501	*	4.7376	3.33936	5.43413	-2.27177	7.27952e-05	0.00230632
chr3R	17747052	17747552	501	*	5.45843	4.58088	6.00015	-1.60606	7.33773e-05	0.00231266
chr3L	19164934	19165434	501	*	6.96205	6.43089	7.34941	-1.1095	7.34504e-05	0.00231266
chr2L	7915024	7915524	501	*	4.47099	1.62159	5.36726	-3.87935	7.37411e-05	0.00231465
chr2R	4893021	4893521	501	*	3.52293	0	4.52293	-7.62957	7.46803e-05	0.00233028
chr3R	2551770	2552270	501	*	4.19531	1.29044	5.09563	-3.92703	7.48561e-05	0.00233028
chr3L	20802131	20802631	501	*	5.87552	4.90915	6.44909	-1.72758	7.50492e-05	0.00233028
chr2R	7493488	7493988	501	*	4.72567	3.40019	5.40463	-2.1824	7.60775e-05	0.0023517
chr2R	5274917	5275417	501	*	4.91691	3.42853	5.63375	-2.3833	7.72409e-05	0.00238042
chr3L	10845722	10846222	501	*	6.18337	5.57109	6.61188	-1.23065	7.77893e-05	0.00239008
chr2R	11195707	11196207	501	*	4.03804	1.57562	4.90084	-3.4602	7.89792e-05	0.00240735
chr2L	3345744	3346244	501	*	5.32539	4.18222	5.95508	-1.95731	7.91428e-05	0.00240735
chrX	586765	587265	501	*	3.47804	0	4.47804	-7.58478	7.94805e-05	0.00240735
chr2L	3348238	3348738	501	*	3.59676	0	4.59676	-7.70284	7.95349e-05	0.00240735
chrX	7218272	7218772	501	*	6.28606	5.67468	6.71413	-1.22942	8.12413e-05	0.0024517
chr3L	18229208	18229708	501	*	5.07458	3.93919	5.70198	-1.9458	8.16434e-05	0.00245237
chr2R	11372894	11373394	501	*	4.26963	1.9696	5.11518	-3.2951	8.17458e-05	0.00245237
chr3R	16109877	16110377	501	*	5.49579	4.64047	6.02911	-1.57568	8.2318e-05	0.00246228
chr2R	18457091	18457591	501	*	6.66737	6.00732	7.11854	-1.30163	8.29526e-05	0.00247398
chrX	9778234	9778734	501	*	3.65964	0	4.65964	-7.76542	8.34119e-05	0.00247515
chr2R	6115468	6115968	501	*	5.79635	5.07874	6.2734	-1.38333	8.34786e-05	0.00247515
chr2L	17429698	17430198	501	*	5.59393	4.39615	6.23922	-2.02845	8.42251e-05	0.00248551
chr2R	15712988	15713488	501	*	5.53889	4.57448	6.11179	-1.72393	8.43168e-05	0.00248551
chr2R	15693253	15693753	501	*	5.38413	4.29526	5.99753	-1.88743	8.49248e-05	0.0024962
chr3R	26090373	26090873	501	*	3.97923	0.55705	4.91032	-4.42789	8.56541e-05	0.00249629
chr2L	6684244	6684744	501	*	5.66179	4.8918	6.16115	-1.45737	8.56837e-05	0.00249629
chr2R	8878342	8878842	501	*	5.21302	4.1694	5.81223	-1.82731	8.59529e-05	0.00249629
chr3L	15100605	15101105	501	*	6.09258	5.40443	6.55657	-1.34154	8.60158e-05	0.00249629
chr2R	20949094	20949594	501	*	4.56695	2.78325	5.34057	-2.72635	8.61552e-05	0.00249629
chr3R	23011432	23011932	501	*	4.69508	2.42318	5.53741	-3.27529	8.6847e-05	0.00250919
chr3L	20977293	20977793	501	*	4.65362	2.66525	5.45931	-2.96063	8.71028e-05	0.00250945
chr3L	2386522	2387022	501	*	4.08879	1.79221	4.93394	-3.28531	8.83554e-05	0.00253181
chr3R	18273555	18274055	501	*	5.49033	4.50841	6.06921	-1.74708	8.83768e-05	0.00253181
chr2L	20758684	20759184	501	*	4.06319	1.57622	4.92842	-3.487	8.96982e-05	0.00255843
chr2L	16299388	16299888	501	*	6.09412	5.52421	6.50157	-1.16721	8.98093e-05	0.00255843
chrX	9145077	9145577	501	*	5.25292	4.23094	5.84514	-1.79916	9.15885e-05	0.00260183
chr2R	7900136	7900636	501	*	4.19137	1.83663	5.04297	-3.34986	9.25967e-05	0.00262314
chr2R	3932150	3932650	501	*	4.7048	2.96582	5.47068	-2.67685	9.31282e-05	0.00262901
chr2R	6659489	6659989	501	*	4.60192	3.18084	5.30376	-2.29815	9.33207e-05	0.00262901
chr2R	17594312	17594812	501	*	4.25076	1.55019	5.13529	-3.71907	9.60486e-05	0.0026968
chr3L	4408257	4408757	501	*	6.11386	5.48688	6.54945	-1.25224	9.64253e-05	0.0026968
chr2L	623111	623611	501	*	3.92316	0.556243	4.85149	-4.37	9.65603e-05	0.0026968
chr3L	18179484	18179984	501	*	4.85547	3.64092	5.5054	-2.04506	9.67879e-05	0.0026968
chr3L	284331	284831	501	*	4.56193	2.83328	5.326	-2.66192	9.83535e-05	0.00272667
chr2L	18150322	18150822	501	*	6.27024	5.73384	6.66036	-1.11674	9.83961e-05	0.00272667
chr3R	12098832	12099332	501	*	5.91941	5.1889	6.40206	-1.40201	9.90545e-05	0.00273551
chr3R	2641949	2642449	501	*	4.37186	2.70597	5.12448	-2.58625	9.92529e-05	0.00273551
chr3L	18183789	18184289	501	*	5.35346	4.33684	5.94392	-1.79256	0.000100354	0.00275838
chr2L	12634893	12635393	501	*	3.45555	0	4.45555	-7.56253	0.000100996	0.00276855
chr3R	2748818	2749318	501	*	5.54306	4.58964	6.11216	-1.70924	0.000101944	0.00278701
chr3R	2472338	2472838	501	*	6.45713	5.92781	6.84352	-1.1062	0.000104391	0.00284626
chr2R	12158017	12158517	501	*	5.30999	4.30228	5.89751	-1.7806	0.000105428	0.00286684
chr2L	6081189	6081689	501	*	6.01778	5.44192	6.42825	-1.17602	0.000107851	0.00292493
chr3R	17848596	17849096	501	*	5.33633	4.37271	5.90896	-1.72188	0.000109018	0.00293571
chr2L	18561547	18562047	501	*	4.0042	0.621169	4.93334	-4.3874	0.000109115	0.00293571
chr3R	27547536	27548036	501	*	3.39369	0	4.39369	-7.50089	0.000109898	0.00294898
chr3R	14137144	14137644	501	*	5.84319	5.1339	6.3166	-1.37155	0.000110661	0.00296164
chr3R	14228303	14228803	501	*	5.73302	5.0268	6.20507	-1.36683	0.000112384	0.00299986
chr3L	18212112	18212612	501	*	3.56362	0	4.53315	-5.40801	0.00011394	0.0030255
chr3R	4963835	4964335	501	*	4.02429	0.967831	4.93487	-4.07122	0.000115328	0.00305438
chr2L	14552652	14553152	501	*	5.62014	4.7938	6.14224	-1.53608	0.000116263	0.00307117
chr3R	15159285	15159785	501	*	3.39804	0	4.39804	-7.50532	0.000117099	0.0030761
chr2R	1787260	1787760	501	*	3.36584	0	4.36584	-7.47323	0.000117358	0.0030761
chrX	18158992	18159492	501	*	3.36584	0	4.36584	-7.47323	0.000117358	0.0030761
chr3L	13100637	13101137	501	*	4.6659	2.96489	5.425	-2.6322	0.000118405	0.00308763
chr3R	659356	659856	501	*	3.64148	0	4.61262	-5.48679	0.000118859	0.00309155
chr3R	21822544	21823044	501	*	4.72339	3.38684	5.4051	-2.19621	0.000119885	0.00311028
chr2R	4128633	4129133	501	*	4.73541	3.52576	5.38399	-2.03779	0.000121358	0.00313285
chrX	18152233	18152733	501	*	4.51705	2.97719	5.24482	-2.44028	0.000121607	0.00313285
chr3R	1567952	1568452	501	*	5.20145	4.17387	5.79549	-1.80621	0.000121679	0.00313285
chr3R	6512317	6512817	501	*	6.13318	5.51954	6.56235	-1.23255	0.000122063	0.00313481
chr3L	7803573	7804073	501	*	3.99299	0.622368	4.92151	-4.37448	0.000122869	0.00313868
chr2R	13386872	13387372	501	*	4.19458	2.31931	4.9832	-2.82337	0.000123485	0.00313868
chr3L	5618227	5618727	501	*	4.01161	0.966438	4.92146	-4.05928	0.000123753	0.00313868
chr2R	7069291	7069791	501	*	3.37866	0	4.37866	-7.48592	0.000123757	0.00313868
chr2L	9988590	9989090	501	*	5.36097	4.41331	5.92806	-1.70059	0.000130187	0.00327724
chr3R	27550879	27551379	501	*	5.96599	5.29328	6.42298	-1.31897	0.000135929	0.00340491
chr2R	5726883	5727383	501	*	4.9815	3.67431	5.65586	-2.16181	0.000136783	0.00341791
chr3L	21045124	21045624	501	*	3.34913	0	4.34913	-7.45657	0.000137871	0.00343664
chr2L	9449348	9449848	501	*	5.72074	5.04514	6.17905	-1.32258	0.000141562	0.00349671
chr3L	9000343	9000843	501	*	4.29833	1.77063	5.16747	-3.53946	0.000141572	0.00349671
chr3L	6357047	6357547	501	*	3.7953	0.0332551	4.74112	-4.72629	0.000141659	0.00349671
chr2L	18146838	18147338	501	*	3.36349	0	4.36349	-7.47082	0.000141851	0.00349671
chr2R	2394515	2395015	501	*	4.98458	3.90376	5.5955	-1.87457	0.000142	0.00349671
chr2L	12840840	12841340	501	*	4.08963	1.28578	4.98244	-3.81882	0.000144317	0.00354518
chr2R	3950091	3950591	501	*	3.32214	0	4.32214	-7.42981	0.000145629	0.00356022
chr2R	19474637	19475137	501	*	3.32214	0	4.32214	-7.42981	0.000145629	0.00356022
chr2R	18569577	18570077	501	*	5.80236	5.12832	6.25996	-1.32049	0.000146311	0.0035683
chr2R	6489336	6489836	501	*	4.67832	3.46459	5.32802	-2.04243	0.000152945	0.0037019
chr2R	2028796	2029296	501	*	5.19342	4.22489	5.76774	-1.72777	0.000153231	0.0037019
chrX	8443058	8443558	501	*	4.37354	1.62565	5.26195	-3.77033	0.000153245	0.0037019
chrX	8942094	8942594	501	*	4.68936	3.45109	5.34574	-2.07357	0.000153934	0.00370973
chr3L	14414708	14415208	501	*	3.56403	0	4.53271	-5.36861	0.000155014	0.00372694
chr3L	19253312	19253812	501	*	5.12486	4.02681	5.74108	-1.89767	0.000155436	0.00372827
chr3R	15132450	15132950	501	*	3.95727	0.622942	4.88392	-4.33642	0.000155927	0.00373123
chr3L	5614988	5615488	501	*	5.32559	4.46149	5.86226	-1.58709	0.000158754	0.00378539
chr2R	2482912	2483412	501	*	5.78916	5.02264	6.28707	-1.45289	0.000158934	0.00378539
chr2R	14192216	14192716	501	*	6.0036	5.43419	6.4108	-1.16632	0.00016026	0.00379757
chr3R	10199206	10199706	501	*	5.63564	4.88907	6.12516	-1.42419	0.000160269	0.00379757
chr3L	69281	69781	501	*	6.47336	5.99883	6.82984	-1.02167	0.000160566	0.00379757
chr2R	4181083	4181583	501	*	5.57648	4.42108	6.20973	-1.97429	0.000161053	0.00380026
chr3L	4747154	4747654	501	*	3.30804	0	4.30804	-7.41581	0.000162885	0.00383459
chr2R	17467244	17467744	501	*	5.94632	5.30618	6.38818	-1.27134	0.000166855	0.00390995
chr2L	2162290	2162790	501	*	6.00918	5.45952	6.40624	-1.1365	0.000167354	0.00391263
chr3L	21833691	21834191	501	*	6.4385	5.96914	6.79207	-1.01355	0.000171718	0.00399628
chr3R	25036165	25036665	501	*	5.51148	4.75267	6.00617	-1.44115	0.000172384	0.00400263
chr3R	727016	727516	501	*	3.27532	0	4.27532	-7.38325	0.000175305	0.00405863
chr3L	18012322	18012822	501	*	6.12937	5.49607	6.56799	-1.26157	0.000175595	0.00405863
chr3L	742434	742934	501	*	3.27351	0	4.27351	-7.38142	0.000176386	0.00406458
chrX	5502157	5502657	501	*	5.56679	4.76545	6.07895	-1.50116	0.000176651	0.00406458
chr3R	9887159	9887659	501	*	5.83971	5.03951	6.35141	-1.50034	0.000177524	0.00407544
chr2R	6441521	6442021	501	*	6.3124	5.79454	6.69269	-1.08846	0.00017997	0.00411785
chr3L	16799362	16799862	501	*	5.54159	4.72042	6.06165	-1.52856	0.000180181	0.00411785
chrX	16824632	16825132	501	*	4.31967	2.59568	5.0829	-2.65277	0.000184126	0.00416238
chr2R	8675549	8676049	501	*	4.51949	3.08631	5.22409	-2.31204	0.000184877	0.00416238
chr3R	4845427	4845927	501	*	6.16422	5.5594	6.58908	-1.21948	0.000185192	0.00416238
chr2L	1643523	1644023	501	*	3.25871	0	4.25871	-7.36673	0.000185813	0.00416238
chr3L	5239828	5240328	501	*	3.25871	0	4.25871	-7.36673	0.000185813	0.00416238
chr3L	12449644	12450144	501	*	3.25871	0	4.25871	-7.36673	0.000185813	0.00416238
chr3R	16655442	16655942	501	*	6.26005	5.67506	6.6751	-1.19009	0.000188096	0.00419976
chr3R	26759664	26760164	501	*	4.41335	2.13014	5.25698	-3.28102	0.000189066	0.00419976
chrX	8561547	8562047	501	*	3.27745	0	4.27745	-7.38541	0.000189134	0.00419976
chr3R	4054007	4054507	501	*	4.04797	2.01056	4.86059	-3.00077	0.000190083	0.00421164
chrX	1468372	1468872	501	*	6.23196	5.73057	6.60333	-1.06304	0.000190736	0.00421692
chrX	12648851	12649351	501	*	6.30518	5.84209	6.65519	-1.00359	0.000192318	0.00423349
chr3R	3936160	3936660	501	*	3.24193	0	4.24193	-7.35003	0.000199969	0.00435644
chr3R	24895026	24895526	501	*	6.27623	5.81496	6.62521	-1.00071	0.000199973	0.00435644
chrX	18808790	18809290	501	*	3.667	0	4.61016	-4.65518	0.000200289	0.00435644
chr2R	17595767	17596267	501	*	4.47243	2.87773	5.21134	-2.50471	0.000200548	0.00435644
chr3R	24636718	24637218	501	*	4.774	3.63464	5.40258	-1.94877	0.000200904	0.00435644
chrX	1460573	1461073	501	*	6.16213	5.64755	6.54065	-1.08324	0.000201193	0.00435644
chr2L	16624073	16624573	501	*	3.24391	0	4.24391	-7.35204	0.000201499	0.00435644
chr2L	18465808	18466308	501	*	6.64652	6.04918	7.06771	-1.20901	0.000202053	0.00435644
chrX	1512905	1513405	501	*	3.93735	1.57486	4.78979	-3.35026	0.000202392	0.00435644
chr3L	12270445	12270945	501	*	5.74459	5.10858	6.18449	-1.26483	0.000202749	0.00435644
chrX	6671207	6671707	501	*	5.40971	4.5662	5.9385	-1.55917	0.000202937	0.00435644
chr2R	7061041	7061541	501	*	5.6491	4.97599	6.10627	-1.31878	0.000203044	0.00435644
chr3L	20176730	20177230	501	*	3.65483	0	4.59752	-4.64322	0.000204849	0.00438592
chr3L	12401496	12401996	501	*	5.59984	4.82695	6.1004	-1.46125	0.000208393	0.00445243
chr2R	17621390	17621890	501	*	6.0344	5.50367	6.42153	-1.10776	0.000209373	0.00446399
chr3L	10704795	10705295	501	*	4.5626	2.4191	5.38934	-3.13163	0.000211111	0.00449164
chr3R	13409536	13410036	501	*	4.57871	3.19647	5.27148	-2.2504	0.000211901	0.00449903
chr3R	7904817	7905317	501	*	5.22868	4.34393	5.77309	-1.61501	0.000213472	0.00452293
chr3L	14642124	14642624	501	*	4.5332	3.24809	5.20192	-2.13042	0.000215334	0.0045529
chr3L	10708810	10709310	501	*	4.50463	2.96851	5.23162	-2.43574	0.000216253	0.00456284
chr3R	26639792	26640292	501	*	3.24622	0	4.24622	-7.35438	0.000220181	0.00463611
chr2L	16645806	16646306	501	*	3.49796	0	4.46512	-5.29972	0.000222314	0.00467134
chr2R	20735145	20735645	501	*	3.22912	0	4.22912	-7.33737	0.0002246	0.00469997
chr3R	17251435	17251935	501	*	3.22912	0	4.22912	-7.33737	0.0002246	0.00469997
chr3L	18185943	18186443	501	*	5.15396	3.91575	5.81032	-2.07726	0.00022529	0.00470472
chr3L	3625949	3626449	501	*	5.72898	5.05281	6.18755	-1.32348	0.000227026	0.00472196
chrX	8554603	8555103	501	*	4.60432	3.31901	5.27309	-2.13142	0.000227044	0.00472196
chr3R	17663112	17663612	501	*	5.62239	4.83631	6.12837	-1.47999	0.000229948	0.00475824
chr2L	13570632	13571132	501	*	3.31288	0	4.31288	-7.4207	0.000230831	0.00475824
chrX	1474610	1475110	501	*	3.48478	0	4.45161	-5.2857	0.000231417	0.00475824
chr3R	27543159	27543659	501	*	4.24679	2.30657	5.0454	-2.89811	0.000231489	0.00475824
chr2L	14515118	14515618	501	*	3.44427	0	4.4112	-5.28945	0.000231596	0.00475824
chrX	1487355	1487855	501	*	3.21184	0	4.21184	-7.32018	0.000232232	0.0047617
chr3L	17488751	17489251	501	*	4.77788	3.70699	5.38572	-1.86022	0.000236338	0.00481722
chr3L	7503792	7504292	501	*	5.71168	5.08078	6.14914	-1.25724	0.000237443	0.00481722
chrX	7969303	7969803	501	*	5.35991	4.56312	5.87024	-1.494	0.00023819	0.00481722
chrX	11670016	11670516	501	*	5.06205	4.07156	5.64383	-1.75645	0.000238592	0.00481722
chr2R	7485138	7485638	501	*	6.08877	5.38779	6.5585	-1.3601	0.000238807	0.00481722
chr3L	332248	332748	501	*	5.67089	4.93734	6.15485	-1.4058	0.000239203	0.00481722
chr2R	3314854	3315354	501	*	3.80666	1.31955	4.6719	-3.47608	0.000240311	0.00482996
chr2R	4532461	4532961	501	*	3.20786	0	4.20786	-7.31613	0.000243235	0.004866
chr2R	7550116	7550616	501	*	5.24769	4.26674	5.82625	-1.7448	0.00024349	0.004866
chr2R	20739345	20739845	501	*	3.19438	0	4.19438	-7.3028	0.000243539	0.004866
chr2L	5372727	5373227	501	*	3.1923	0	4.1923	-7.30069	0.000247192	0.00491005
chrX	1493796	1494296	501	*	3.1923	0	4.1923	-7.30069	0.000247192	0.00491005
chr3L	26625	27125	501	*	5.83548	5.26602	6.24271	-1.16608	0.000249917	0.00494485
chr2L	8535850	8536350	501	*	5.35358	4.51145	5.88183	-1.55691	0.00025437	0.00500547
chrX	6672303	6672803	501	*	4.94732	3.04341	5.74041	-2.86973	0.000255624	0.00500547
chr2L	533620	534120	501	*	4.10929	1.9643	4.93621	-3.12192	0.000255932	0.00500547
chr3L	9450871	9451371	501	*	3.80524	1.03318	4.69557	-3.76837	0.000255933	0.00500547
chr2R	10798755	10799255	501	*	3.21434	0	4.21434	-7.32271	0.000256985	0.00500677
chr3L	1390469	1390969	501	*	3.21434	0	4.21434	-7.32271	0.000256985	0.00500677
chr2L	1409362	1409862	501	*	3.24887	0	4.24887	-7.35705	0.000259136	0.00503078
chrX	5447848	5448348	501	*	3.17673	0	4.17673	-7.28525	0.000259206	0.00503078
chr2R	16132695	16133195	501	*	6.1101	5.5787	6.4976	-1.1089	0.000261058	0.00505706
chr2L	9224232	9224732	501	*	5.46403	4.45627	6.05157	-1.7814	0.000262173	0.00506901
chrX	5664773	5665273	501	*	5.29919	4.44557	5.83187	-1.57269	0.000263299	0.00508113
chr2L	16282040	16282540	501	*	4.81395	3.61493	5.45959	-2.0248	0.000266197	0.00512159
chr3L	5941463	5941963	501	*	3.17907	0	4.17907	-7.28763	0.00026837	0.00514966
chrX	18431184	18431684	501	*	3.8149	1.03388	4.70594	-3.77809	0.000270465	0.00517036
chr2R	10934949	10935449	501	*	3.28267	0	4.28267	-7.39068	0.000274396	0.00523566
chrX	13138271	13138771	501	*	3.19056	0	4.19056	-7.29892	0.000275512	0.00524498
chr3L	16205419	16205919	501	*	4.11318	2.3046	4.89099	-2.74612	0.000276809	0.00525023
chr3L	15253976	15254476	501	*	5.328	4.53394	5.83722	-1.49006	0.000277225	0.00525023
chr2L	13777268	13777768	501	*	3.15889	0	4.15889	-7.26751	0.000280224	0.00529718
chrX	7088707	7089207	501	*	6.05085	5.54636	6.4239	-1.06753	0.000290345	0.00547169
chr3L	10847333	10847833	501	*	4.33397	2.82942	5.0543	-2.39502	0.000291272	0.00547549
chr3L	16481880	16482380	501	*	3.91916	1.80853	4.74165	-3.07762	0.000293468	0.00550658
chr3L	10736793	10737293	501	*	3.45976	0	4.42596	-5.25849	0.000296264	0.00553861
chrX	2201700	2202200	501	*	4.7033	2.76353	5.50184	-2.90678	0.000297744	0.00555607
chr2R	8674134	8674634	501	*	5.49465	4.68082	6.0118	-1.51831	0.000300304	0.00558335
chr3R	10917325	10917825	501	*	4.81477	3.7705	5.41419	-1.82566	0.000301732	0.00559966
chr2L	438883	439383	501	*	6.20738	5.70418	6.57973	-1.06576	0.000303531	0.00561711
chr2R	9347732	9348232	501	*	3.16378	0	4.16378	-7.27245	0.000303777	0.00561711
chr2R	7081872	7082372	501	*	4.54239	3.31112	5.19688	-2.06339	0.000305151	0.00562405
chr3R	21846445	21846945	501	*	5.61043	4.69631	6.16559	-1.65647	0.000305258	0.00562405
chr3L	12573284	12573784	501	*	5.72818	5.13083	6.14937	-1.20759	0.000307238	0.00565029
chr2R	18785842	18786342	501	*	3.14087	0	4.14087	-7.24958	0.000308017	0.00565439
chr3R	6783305	6783805	501	*	3.14558	0	4.14558	-7.25436	0.000310954	0.00569245
chr2L	21028015	21028515	501	*	4.0259	2.01053	4.83543	-2.97566	0.00031121	0.00569245
chr3L	7341229	7341729	501	*	5.13375	4.07836	5.73671	-1.84214	0.000313157	0.00571778
chr3R	12890842	12891342	501	*	5.88676	5.31636	6.29447	-1.16757	0.00031427	0.00572783
chr3L	12908746	12909246	501	*	3.97096	1.99359	4.77505	-2.93239	0.000315002	0.0057309
chr2L	19362725	19363225	501	*	6.23325	5.71834	6.61194	-1.0838	0.00031571	0.00573353
chr2R	5945198	5945698	501	*	5.54523	4.69814	6.07539	-1.56462	0.000319239	0.00576826
chr3L	8489612	8490112	501	*	3.36997	0	4.33516	-5.21439	0.000320216	0.00576826
chr3R	12142500	12143000	501	*	5.28807	4.40175	5.83306	-1.61744	0.00032045	0.00576826
chr2L	19361769	19362269	501	*	5.62335	4.88585	6.10901	-1.41131	0.000320459	0.00576826
chrX	2176813	2177313	501	*	3.12719	0	4.12719	-7.23606	0.000322706	0.00579844
chr3R	6376746	6377246	501	*	3.83289	0.630344	4.75233	-4.19821	0.000323963	0.00581077
chr3R	12887350	12887850	501	*	5.13467	4.11911	5.72478	-1.78982	0.000326473	0.00583614
chrX	3048062	3048562	501	*	4.16417	2.47786	4.92057	-2.60602	0.000326525	0.00583614
chr3R	12882120	12882620	501	*	5.76348	5.18331	6.17612	-1.18202	0.000328466	0.00586053
chr3R	15108700	15109200	501	*	4.15717	1.76385	5.01288	-3.39209	0.000332441	0.00592106
chr3R	7675146	7675646	501	*	4.22831	2.70683	4.95223	-2.41375	0.000333804	0.00593494
chr2R	8926862	8927362	501	*	3.10622	0	4.10622	-7.21517	0.000348118	0.00614739
chr3L	22122949	22123449	501	*	4.47227	2.41505	5.28762	-3.03428	0.000348171	0.00614739
chr4	401052	401552	501	*	4.00847	1.84459	4.83779	-3.13772	0.000357424	0.00628892
chr3R	19738058	19738558	501	*	3.18483	0	4.18483	-7.29343	0.000362441	0.00633562
chr3R	5867678	5868178	501	*	4.72493	3.54522	5.36515	-1.99957	0.000362727	0.00633562
chr3L	11292154	11292654	501	*	3.08978	0	4.08978	-7.19887	0.000363192	0.00633562
chr2L	21923713	21924213	501	*	3.40259	0	4.36737	-5.19896	0.000369161	0.00642801
chr2R	18578017	18578517	501	*	6.01548	5.48084	6.40468	-1.11369	0.000374631	0.0065017
chr3R	21834845	21835345	501	*	5.89676	5.28392	6.32554	-1.23098	0.000375645	0.00650819
chrX	11808953	11809453	501	*	5.46426	4.78438	5.92451	-1.32809	0.000382521	0.00660481
chr2L	18974091	18974591	501	*	5.40746	4.70455	5.87805	-1.36114	0.000386128	0.00665402
chr3R	24908638	24909138	501	*	4.86127	3.41549	5.56871	-2.33142	0.000386679	0.00665402
chr2R	1886908	1887408	501	*	4.38667	3.07684	5.0617	-2.15956	0.000389538	0.0066919
chr2R	7376959	7377459	501	*	3.07333	0	4.07333	-7.18255	0.000390595	0.00669289
chr3R	7695453	7695953	501	*	3.22038	0	4.22038	-7.32879	0.000390912	0.00669289
chr2L	7042082	7042582	501	*	6.06421	5.44996	6.49368	-1.23332	0.000397155	0.0067656
chr3L	3384196	3384696	501	*	5.63749	4.88314	6.1303	-1.43527	0.000398168	0.00677151
chr3L	3389052	3389552	501	*	5.14213	4.2436	5.69162	-1.63337	0.000400458	0.0067991
chr3R	9759948	9760448	501	*	4.32021	2.12619	5.15326	-3.1815	0.000401206	0.00680044
chrX	2217719	2218219	501	*	5.62197	4.99181	6.05909	-1.25596	0.000402754	0.00680841
chr3L	16762922	16763422	501	*	5.1169	4.29274	5.63814	-1.53114	0.000403015	0.00680841
chr2R	2981896	2982396	501	*	3.09547	0	4.09547	-7.20462	0.000415156	0.00694538
chr2L	16471160	16471660	501	*	3.054	0	4.054	-7.16334	0.00041522	0.00694538
chr2L	19214290	19214790	501	*	3.054	0	4.054	-7.16334	0.00041522	0.00694538
chr2R	11699314	11699814	501	*	3.054	0	4.054	-7.16334	0.00041522	0.00694538
chrX	10009520	10010020	501	*	4.37597	2.87453	5.09564	-2.39263	0.000417757	0.0069611
chr3L	800223	800723	501	*	3.07628	0	4.07628	-7.18553	0.000420776	0.0069836
chr2L	18003271	18003771	501	*	3.60846	0.0409037	4.5463	-4.52497	0.000420994	0.0069836
chr2R	20626751	20627251	501	*	5.32126	4.5729	5.81155	-1.42579	0.000421625	0.0069836
chrX	10007524	10008024	501	*	5.59369	4.93187	6.04567	-1.30219	0.000424297	0.00699367
chr2R	7429448	7429948	501	*	5.67219	5.02887	6.11555	-1.27544	0.000425702	0.00700548
chr3R	493516	494016	501	*	4.19144	2.55961	4.9376	-2.54372	0.000429779	0.00706115
chr3R	13018654	13019154	501	*	3.05686	0	4.05686	-7.16623	0.000432228	0.00708994
chr2R	9039818	9040318	501	*	5.46151	4.72366	5.94732	-1.41133	0.000440193	0.00719737
chr2R	14110340	14110840	501	*	4.65879	3.59781	5.26352	-1.84637	0.000444392	0.00725436
chrX	19208923	19209423	501	*	3.03446	0	4.03446	-7.14391	0.00044849	0.00729783
chr3L	15223235	15223735	501	*	3.03722	0	4.03722	-7.1467	0.000450259	0.00731491
chr3R	13505977	13506477	501	*	4.71612	3.53229	5.3575	-2.0048	0.000456877	0.00739878
chr3R	10541908	10542408	501	*	5.05259	4.10181	5.62076	-1.70351	0.000461948	0.00744535
chr2L	6124790	6125290	501	*	4.31026	2.66256	5.05945	-2.56462	0.000464079	0.00746785
chr2L	12113211	12113711	501	*	4.20508	2.68269	4.9292	-2.41481	0.000465122	0.00747281
chr3L	4103467	4103967	501	*	5.21161	4.25337	5.78238	-1.7143	0.000471043	0.00754411
chr3R	11942797	11943297	501	*	3.38465	0	4.34903	-5.18192	0.000473317	0.00755363
chr3R	9701689	9702189	501	*	4.13902	2.58444	4.86983	-2.45161	0.000473382	0.00755363
chr3L	5833494	5833994	501	*	4.00796	2.19009	4.78732	-2.75352	0.000474755	0.00755363
chr3R	26575605	26576105	501	*	3.01735	0	4.01735	-7.12695	0.00047602	0.00755363
chrX	7663288	7663788	501	*	4.34323	2.27479	5.1601	-3.04393	0.000476815	0.00755363
chr2R	10372286	10372786	501	*	5.83308	5.26414	6.24004	-1.16526	0.000476881	0.00755363
chr3L	11361261	11361761	501	*	5.33712	4.59951	5.82282	-1.41048	0.00047758	0.00755363
chr3L	7801861	7802361	501	*	5.8259	5.24996	6.23641	-1.17584	0.000481181	0.007587
chr3L	14768841	14769341	501	*	5.51248	4.84588	5.96666	-1.30894	0.000488953	0.00767676
chr3L	50876	51376	501	*	3.07962	0	4.07962	-7.1889	0.000489341	0.00767676
chr2R	8604262	8604762	501	*	3.70375	1.03709	4.58542	-3.65495	0.000490456	0.00767676
chr2R	3302637	3303137	501	*	3.04038	0	4.04038	-7.1499	0.000491403	0.00767676
chr3R	19610979	19611479	501	*	3.04038	0	4.04038	-7.1499	0.000491403	0.00767676
chrX	1507119	1507619	501	*	5.94794	5.42978	6.32838	-1.08842	0.000497045	0.00773873
chrX	15516799	15517299	501	*	3.09889	0	4.09889	-7.20806	0.000497653	0.00773873
chr3L	5855724	5856224	501	*	2.99724	0	3.99724	-7.10697	0.000511224	0.00792554
chr3R	15490382	15490882	501	*	3.54949	0.610703	4.4522	-3.91895	0.000512828	0.0079383
chr2L	8123755	8124255	501	*	5.19379	4.35231	5.72179	-1.55542	0.000513979	0.00794402
chr3R	25352268	25352768	501	*	4.70036	3.20651	5.41839	-2.38765	0.000524525	0.00807023
chrX	11388937	11389437	501	*	5.79428	5.25754	6.18459	-1.11649	0.000528566	0.00812012
chrX	1505505	1506005	501	*	5.00517	4.11601	5.55121	-1.61993	0.000529661	0.00812467
chr2R	20230110	20230610	501	*	4.94165	4.08604	5.47509	-1.57373	0.000531542	0.00812899
chr2R	11500963	11501463	501	*	5.1543	4.34047	5.67146	-1.51691	0.000532401	0.0081299
chrX	12559136	12559636	501	*	5.23696	4.47391	5.73342	-1.44616	0.000533452	0.00813374
chr2R	5845672	5846172	501	*	6.2654	5.7751	6.63067	-1.04595	0.000543992	0.00828204
chr3L	19072889	19073389	501	*	4.7452	3.80279	5.31045	-1.69035	0.000545119	0.00828678
chr2R	20433079	20433579	501	*	2.97977	0	3.97977	-7.08966	0.000547231	0.00830647
chrX	19119360	19119860	501	*	2.99469	0	3.99469	-7.10438	0.000551681	0.00835845
chr2R	13691983	13692483	501	*	5.72535	5.08538	6.16713	-1.27066	0.000552299	0.00835845
chr3L	17423462	17423962	501	*	5.3207	4.42578	5.86886	-1.62909	0.000554024	0.00837211
chr2R	18910328	18910828	501	*	3.26636	0	4.229	-5.11195	0.000555489	0.00838178
chr3R	17461602	17462102	501	*	5.68262	4.94846	6.16684	-1.40673	0.000561206	0.00844299
chr3R	6348893	6349393	501	*	3.57033	0.0417396	4.50642	-4.48445	0.000565027	0.00848792
chr3R	8882938	8883438	501	*	4.38644	2.41134	5.1902	-2.94078	0.000573951	0.00860927
chr3R	12333133	12333633	501	*	3.00361	0	4.00361	-7.1134	0.000575399	0.00861223
chr3L	10675486	10675986	501	*	4.06436	2.1268	4.86257	-2.8912	0.000577213	0.00862005
chrX	9473316	9473816	501	*	5.0347	4.19736	5.56109	-1.54904	0.000578706	0.00862968
chr3L	10932800	10933300	501	*	2.95908	0	3.95908	-7.0691	0.000584374	0.00870143
chr3L	22184327	22184827	501	*	5.20956	4.45328	5.70318	-1.43654	0.000586483	0.00872007
chrX	2356890	2357390	501	*	3.63427	0.543869	4.54699	-4.07893	0.000589419	0.00874284
chr3L	10969138	10969638	501	*	5.37651	4.57322	5.88945	-1.50317	0.000589734	0.00874284
chr3R	12044324	12044824	501	*	3.24627	0	4.20836	-5.0906	0.00059357	0.00878691
chr2R	9507012	9507512	501	*	3.77903	0.957922	4.67316	-3.82023	0.000601132	0.00888592
chr3R	19872869	19873369	501	*	5.98518	5.47673	6.36038	-1.07356	0.000606324	0.00894966
chr3R	17653320	17653820	501	*	3.88962	1.05466	4.78481	-3.83607	0.000608522	0.00896023
chr2L	11226371	11226871	501	*	3.23271	0	4.19447	-5.0779	0.000609974	0.00896023
chr3R	2664166	2664666	501	*	3.23271	0	4.19447	-5.0779	0.000609974	0.00896023
chrX	12556671	12557171	501	*	4.3236	3.00285	5.00137	-2.17216	0.000610653	0.00896023
chr2R	15282525	15283025	501	*	5.75026	5.14938	6.17319	-1.21294	0.000613002	0.00896119
chr2R	12224630	12225130	501	*	3.23096	0	4.19265	-5.07559	0.000613273	0.00896119
chr2R	12043249	12043749	501	*	5.83888	5.18378	6.28775	-1.29305	0.000618941	0.00903013
chr3L	9026977	9027477	501	*	2.95633	0	3.95633	-7.0663	0.000621226	0.00903844
chr3R	26113988	26114488	501	*	2.97446	0	3.97446	-7.08427	0.00063047	0.00913883
chr2R	18161045	18161545	501	*	2.94123	0	3.94123	-7.05141	0.000630822	0.00913883
chrX	17404757	17405257	501	*	4.66085	3.69447	5.23443	-1.72185	0.000633968	0.00916253
chr3R	13529534	13530034	501	*	6.03446	5.37245	6.48653	-1.30341	0.000650627	0.00938563
chr3L	3242160	3242660	501	*	5.61319	4.62763	6.19331	-1.75253	0.000655362	0.00944055
chr3L	22372723	22373223	501	*	4.57986	3.35685	5.2321	-2.05352	0.000672782	0.00966411
chr2R	19316114	19316614	501	*	2.98679	0	3.98679	-7.09673	0.000676469	0.0096875
chr2R	20939742	20940242	501	*	4.41391	3.05001	5.10229	-2.22669	0.000677268	0.0096875
chr3R	2850527	2851027	501	*	3.65772	1.31919	4.50755	-3.31286	0.000678925	0.00969757
chr3L	16201109	16201609	501	*	2.94475	0	3.94475	-7.05497	0.000683501	0.00974421
chr2L	675128	675628	501	*	3.84596	1.27435	4.71921	-3.56782	0.000684106	0.00974421
chr2L	18888907	18889407	501	*	3.26431	0	4.22543	-5.05493	0.000692629	0.00982414
chr3L	20726961	20727461	501	*	5.19723	4.44489	5.68919	-1.43099	0.000698702	0.00988289
chr2L	19012746	19013246	501	*	4.92005	3.82442	5.53554	-1.89355	0.000701533	0.00990915
chr2L	11188634	11189134	501	*	3.0278	0	4.0278	-7.13749	0.000704658	0.00993319
chr3R	16919985	16920485	501	*	4.47585	3.3431	5.10248	-1.93743	0.000715095	0.0100588
chr2R	8759348	8759848	501	*	5.44238	4.76621	5.90095	-1.32266	0.00071813	0.0100875
chr2L	530141	530641	501	*	4.93919	3.87707	5.54429	-1.85008	0.000720826	0.0100975
chr3R	17922406	17922906	501	*	2.89836	0	3.89836	-7.00881	0.000723069	0.0101122
chr2R	4963241	4963741	501	*	2.90166	0	3.90166	-7.01215	0.00072917	0.0101584
chrX	3724756	3725256	501	*	4.96879	4.13079	5.49544	-1.54964	0.000734039	0.0101993
chrX	8089472	8089972	501	*	4.2992	2.27338	5.1102	-2.99552	0.000753871	0.0104169
chr2R	20680630	20681130	501	*	4.5049	3.45759	5.10529	-1.82738	0.000761446	0.0105073
chr2L	19329094	19329594	501	*	4.19555	2.41371	4.96887	-2.71776	0.000765662	0.0105252
chr3R	11477725	11478225	501	*	5.35355	4.69738	5.80291	-1.2933	0.000767595	0.0105252
chr2L	18931266	18931766	501	*	2.87971	0	3.87971	-6.99034	0.000769988	0.0105252
chr2R	18189974	18190474	501	*	2.87971	0	3.87971	-6.99034	0.000769988	0.0105252
chr2R	20695410	20695910	501	*	2.87971	0	3.87971	-6.99034	0.000769988	0.0105252
chrX	12111401	12111901	501	*	2.87971	0	3.87971	-6.99034	0.000769988	0.0105252
chr3L	9757854	9758354	501	*	3.70918	0.953905	4.59818	-3.74955	0.00077719	0.0106094
chr3R	14944435	14944935	501	*	4.49103	3.21563	5.15723	-2.11816	0.000806896	0.0109561
chr2R	18733312	18733812	501	*	2.96997	0	3.96997	-7.08007	0.000815856	0.0110465
chrX	6519086	6519586	501	*	2.96997	0	3.96997	-7.08007	0.000815856	0.0110465
chr3L	697011	697511	501	*	2.88336	0	3.88336	-6.99403	0.000816814	0.0110465
chr2R	8898720	8899220	501	*	4.02735	1.28511	4.91531	-3.75246	0.000819494	0.011059
chr2L	14690896	14691396	501	*	2.85747	0	3.85747	-6.96826	0.000826322	0.011116
chr3L	17026436	17026936	501	*	3.1672	0	4.1272	-5.01262	0.000833561	0.0111986
chr4	724886	725386	501	*	5.40718	4.73507	5.86389	-1.31672	0.000843296	0.0112937
chr2R	6101538	6102038	501	*	5.14363	4.40696	5.62894	-1.40845	0.000843909	0.0112937
chr3R	6399317	6399817	501	*	5.36959	4.65996	5.84314	-1.37069	0.000843974	0.0112937
chrX	18807870	18808370	501	*	2.86101	0	3.86101	-6.97183	0.000845154	0.0112946
chr2R	7591579	7592079	501	*	3.21721	0	4.17696	-5.00496	0.000848013	0.0113031
chr3R	22978734	22979234	501	*	3.16335	0	4.12321	-5.00759	0.000870145	0.0115089
chr3R	12236329	12236829	501	*	4.56685	3.49715	5.17432	-1.85724	0.000871756	0.0115089
chrX	18868596	18869096	501	*	5.52244	4.92882	5.94178	-1.20155	0.000873638	0.0115089
chr2L	11069033	11069533	501	*	4.60131	2.76032	5.38445	-2.79282	0.0008797	0.0115425
chrX	6537115	6537615	501	*	5.05876	4.29754	5.55446	-1.44288	0.00088089	0.0115425
chr3L	3951842	3952342	501	*	3.14922	0	4.10872	-4.99439	0.000882327	0.0115425
chr3L	17003100	17003600	501	*	5.99442	5.50703	6.35808	-1.04106	0.000882994	0.0115425
chr2R	15912895	15913395	501	*	2.85441	0	3.85441	-6.96515	0.000890628	0.0115986
chr2L	14531269	14531769	501	*	4.62431	3.59807	5.21791	-1.80057	0.000890707	0.0115986
chr3R	15037134	15037634	501	*	3.14721	0	4.10663	-4.99177	0.000894441	0.0116323
chr2R	12983347	12983847	501	*	3.37459	0	4.30515	-4.36116	0.000899597	0.0116776
chr3R	7728278	7728778	501	*	3.18754	0	4.14812	-5.03382	0.000901686	0.0116776
chr3R	14878153	14878653	501	*	2.83495	0	3.83495	-6.94589	0.000902515	0.0116776
chrX	19665202	19665702	501	*	2.83495	0	3.83495	-6.94589	0.000902515	0.0116776
chr2R	19264146	19264646	501	*	5.54542	4.94105	5.97007	-1.21761	0.000912597	0.0117606
chr2R	9905060	9905560	501	*	3.6519	0.640087	4.55957	-3.9969	0.000913246	0.0117606
chr2R	14766709	14767209	501	*	2.8738	0	3.8738	-6.98435	0.000913389	0.0117606
chr3L	10351938	10352438	501	*	4.03332	2.45021	4.76992	-2.48332	0.00091356	0.0117606
chr3R	26598423	26598923	501	*	4.75986	3.89757	5.29583	-1.58192	0.000921905	0.0118381
chr3L	16172488	16172988	501	*	5.35758	4.72338	5.79661	-1.26118	0.000923586	0.0118395
chrX	16319548	16320048	501	*	3.31538	0.00723443	4.24065	-4.25395	0.00092434	0.0118395
chr2L	7357903	7358403	501	*	2.81543	0	3.81543	-6.92656	0.000946989	0.0120688
chrX	14630582	14631082	501	*	2.81543	0	3.81543	-6.92656	0.000946989	0.0120688
chr2R	19530608	19531108	501	*	2.90966	0	3.90966	-7.02021	0.000949665	0.0120691
chr3L	18236771	18237271	501	*	4.49929	3.37794	5.12254	-1.92339	0.000949908	0.0120691
chr2L	306323	306823	501	*	3.37701	0	4.30775	-4.36508	0.000950578	0.0120691
chr3R	10212045	10212545	501	*	2.84228	0	3.84228	-6.95329	0.000954376	0.0120947
chr2L	7104204	7104704	501	*	3.3604	0	4.2903	-4.34725	0.000954973	0.0120947
chrX	10366620	10367120	501	*	5.74978	5.26354	6.11281	-1.03887	0.000956297	0.0120964
chr2R	15696559	15697059	501	*	4.16753	2.73232	4.87258	-2.30908	0.000960668	0.0121066
chr2L	3772828	3773328	501	*	5.89241	5.42602	6.24429	-1.00816	0.000964512	0.01214
chr2R	3918211	3918711	501	*	6.12157	5.61998	6.49304	-1.06323	0.000965711	0.01214
chr2L	20944804	20945304	501	*	5.31787	4.65963	5.76819	-1.29625	0.000968519	0.0121603
chr3R	7686884	7687384	501	*	4.63139	3.36947	5.29406	-2.10212	0.000973759	0.0121895
chrX	7417667	7418167	501	*	3.4512	0.0489829	4.38131	-4.35315	0.000974696	0.0121895
chr2R	13724791	13725291	501	*	2.81922	0	3.81922	-6.93039	0.000982264	0.0122316
chr3L	566298	566798	501	*	3.19843	0	4.15766	-4.98615	0.000982615	0.0122316
chr2R	9811448	9811948	501	*	4.10727	2.68111	4.81027	-2.29785	0.00099036	0.0122979
chrX	14915013	14915513	501	*	4.4169	3.27428	5.04643	-1.94942	0.000992931	0.0123
chr3R	915073	915573	501	*	4.0501	2.56998	4.76515	-2.36166	0.000995749	0.0123197
chr2L	16463473	16463973	501	*	4.23337	2.99209	4.89056	-2.07241	0.00100016	0.0123442
chr3R	9130650	9131150	501	*	5.04159	4.25754	5.54674	-1.47485	0.00100667	0.0124095
chr2R	2979674	2980174	501	*	3.93974	1.38078	4.81183	-3.55485	0.00101035	0.0124389
chr2L	18481670	18482170	501	*	4.27662	3.08602	4.91991	-2.00915	0.0010115	0.0124389
chr3L	22129760	22130260	501	*	3.51862	0.54018	4.42406	-3.96013	0.00101946	0.0124908
chr3L	736328	736828	501	*	2.83203	0	3.83203	-6.94291	0.00102094	0.0124908
chrX	17801460	17801960	501	*	5.27946	4.62409	5.72846	-1.29188	0.00102424	0.0124908
chr3L	621143	621643	501	*	4.90983	4.06608	5.4387	-1.55709	0.00102437	0.0124908
chr2R	10408224	10408724	501	*	2.79585	0	3.79585	-6.90718	0.00102588	0.0124908
chr3R	11868167	11868667	501	*	2.79585	0	3.79585	-6.90718	0.00102588	0.0124908
chr3L	15167363	15167863	501	*	2.79219	0	3.79219	-6.90349	0.00102806	0.0124908
chr3R	20092418	20092918	501	*	2.79219	0	3.79219	-6.90349	0.00102806	0.0124908
chrX	17701420	17701920	501	*	2.79219	0	3.79219	-6.90349	0.00102806	0.0124908
chr3R	2771499	2771999	501	*	4.29562	2.94603	4.98052	-2.2068	0.00102923	0.0124908
chrX	17431515	17432015	501	*	2.97447	0	3.97447	-7.08459	0.00106256	0.012834
chr3L	13931389	13931889	501	*	5.22167	4.506	5.69787	-1.37892	0.00107276	0.0129265
chr2R	19460567	19461067	501	*	5.75581	5.28118	6.11235	-1.02083	0.00107477	0.0129354
chr3L	21049877	21050377	501	*	4.63113	3.61367	5.22187	-1.78944	0.00107729	0.0129504
chr3L	825597	826097	501	*	2.77217	0	3.77217	-6.88367	0.00108834	0.0130524
chr3R	2775464	2775964	501	*	2.77217	0	3.77217	-6.88367	0.00108834	0.0130524
chrX	9362584	9363084	501	*	3.89968	2.19244	4.6599	-2.62437	0.00109203	0.0130812
chr3L	20542415	20542915	501	*	2.80002	0	3.80002	-6.91139	0.00111817	0.0133472
chr3R	2767010	2767510	501	*	2.80002	0	3.80002	-6.91139	0.00111817	0.0133472
chr2L	7909692	7910192	501	*	5.47553	4.86393	5.9037	-1.22822	0.00112936	0.0134649
chr2R	7066794	7067294	501	*	4.54462	3.57717	5.11857	-1.7224	0.00113547	0.0135219
chrX	12525441	12525941	501	*	5.62874	4.98036	6.07447	-1.2827	0.00113823	0.0135278
chr3L	13491108	13491608	501	*	4.2184	2.0632	5.04662	-3.13387	0.00113862	0.0135278
chr3R	6193810	6194310	501	*	2.77621	0	3.77621	-6.88775	0.00114476	0.013569
chr3L	21097623	21098123	501	*	3.65299	0.642674	4.56057	-3.99549	0.00117129	0.0138351
chr3R	15075299	15075799	501	*	2.74816	0	3.74816	-6.85984	0.00117443	0.0138561
chr2L	13512609	13513109	501	*	4.33847	3.24812	4.95233	-1.88169	0.00117682	0.0138682
chr2L	9497212	9497712	501	*	3.64982	0.951833	4.53414	-3.68778	0.00118612	0.0139455
chr3R	817922	818422	501	*	3.63727	0.950868	4.52062	-3.67528	0.00119854	0.0140428
chr3L	1692337	1692837	501	*	3.47402	1.01118	4.33686	-3.43324	0.00121771	0.0142346
chr3L	3977426	3977926	501	*	3.15335	0	4.11116	-4.93676	0.00121932	0.0142371
chr3L	618634	619134	501	*	5.24703	4.56453	5.70848	-1.33128	0.00122338	0.0142517
chr2L	9710974	9711474	501	*	3.85424	2.03327	4.63411	-2.75287	0.00123023	0.0143102
chr3L	17998435	17998935	501	*	4.10471	2.4087	4.86289	-2.61717	0.00123262	0.0143102
chr3R	25113086	25113586	501	*	5.21102	4.5516	5.66189	-1.29758	0.00124693	0.0144433
chr2R	21012279	21012779	501	*	2.7276	0	3.7276	-6.83949	0.00125431	0.0144635
chr3L	18223923	18224423	501	*	2.7276	0	3.7276	-6.83949	0.00125431	0.0144635
chr2L	1460782	1461282	501	*	3.85506	2.17417	4.61046	-2.59325	0.00125533	0.0144635
chr2L	6185079	6185579	501	*	3.20618	0.0082417	4.12535	-4.13852	0.0012572	0.0144635
chr3L	13037454	13037954	501	*	5.57717	5.0361	5.96976	-1.12263	0.00127426	0.0146102
chrX	14846213	14846713	501	*	4.75496	3.90339	5.28685	-1.5672	0.00127629	0.014617
chrX	17436461	17436961	501	*	3.5577	1.31887	4.39617	-3.20243	0.00127996	0.0146409
chrX	17402332	17402832	501	*	4.82315	3.97555	5.35351	-1.56219	0.00128471	0.0146409
chr2R	14151841	14152341	501	*	3.33379	0	4.26248	-4.32213	0.00128559	0.0146409
chr3R	6344025	6344525	501	*	4.73051	3.83292	5.27966	-1.62995	0.0012911	0.0146547
chr2L	9982797	9983297	501	*	5.47802	4.92238	5.87817	-1.1445	0.00129255	0.0146547
chr3R	14973182	14973682	501	*	5.59472	5.08019	5.9732	-1.08218	0.00129996	0.0147222
chr2L	5506708	5507208	501	*	2.78077	0	3.78077	-6.89235	0.00130794	0.0147841
chrX	19154547	19155047	501	*	4.02678	2.27137	4.79555	-2.68401	0.00130833	0.0147841
chr3L	12543448	12543948	501	*	3.05829	0	4.01515	-4.90269	0.00130987	0.0147851
chr3R	2787450	2787950	501	*	2.75651	0	3.75651	-6.86826	0.00131374	0.014792
chr3R	25363828	25364328	501	*	2.75651	0	3.75651	-6.86826	0.00131374	0.014792
chr2L	3775510	3776010	501	*	3.62504	0.950577	4.50738	-3.66238	0.00133206	0.0149361
chr3L	3397602	3398102	501	*	2.70278	0	3.70278	-6.81486	0.00134549	0.0150535
chr3R	2610966	2611466	501	*	2.70278	0	3.70278	-6.81486	0.00134549	0.0150535
chrX	673058	673558	501	*	4.7968	3.9428	5.32962	-1.57071	0.00135418	0.0151341
chr3L	14668915	14669415	501	*	4.56315	3.65444	5.11636	-1.64368	0.00136478	0.0152123
chr2R	12716044	12716544	501	*	5.86961	5.40456	6.22073	-1.00604	0.00136681	0.0152123
chrX	16320579	16321079	501	*	5.31248	4.70849	5.73693	-1.21639	0.00136716	0.0152123
chr3L	9735360	9735860	501	*	4.34386	3.25748	4.9565	-1.87657	0.00136937	0.0152202
chrX	7213268	7213768	501	*	4.21446	3.01433	4.86041	-2.02028	0.00138082	0.0152765
chrX	1475164	1475664	501	*	2.70695	0	3.70695	-6.81907	0.00138206	0.0152765
chrX	7119978	7120478	501	*	2.70695	0	3.70695	-6.81907	0.00138206	0.0152765
chrX	18860760	18861260	501	*	3.1742	0	4.13261	-4.9576	0.00138344	0.0152765
chr3R	10117251	10117751	501	*	4.72216	3.89738	5.24365	-1.53004	0.00142497	0.0156539
chrX	12632992	12633492	501	*	5.20879	4.39076	5.7276	-1.52294	0.00142517	0.0156539
chr2R	14179752	14180252	501	*	4.47075	2.96648	5.19102	-2.39617	0.00144791	0.0158498
chr3L	19151310	19151810	501	*	2.68164	0	3.68164	-6.79395	0.00144967	0.0158498
chr3R	19970491	19970991	501	*	2.69918	0	3.69918	-6.8112	0.00145095	0.0158498
chr2R	4030644	4031144	501	*	3.99373	2.43349	4.7257	-2.456	0.00145362	0.015862
chr3R	27260492	27260992	501	*	2.67763	0	3.67763	-6.78989	0.00147032	0.0159989
chr3R	21082422	21082922	501	*	3.1731	0.00849037	4.09032	-4.1035	0.00147081	0.0159989
chr2R	19738366	19738866	501	*	4.75805	3.95986	5.26895	-1.4933	0.00147089	0.0159989
chr3L	2584527	2585027	501	*	4.5946	3.1957	5.29129	-2.27169	0.00147249	0.0159991
chr3R	1189182	1189682	501	*	4.73793	3.75893	5.31583	-1.73903	0.00147868	0.0160317
chr2L	307064	307564	501	*	3.85517	1.38852	4.71839	-3.45433	0.0014796	0.0160317
chr2R	18156615	18157115	501	*	4.80775	3.97536	5.33221	-1.54114	0.00148864	0.0161058
chr2R	9709970	9710470	501	*	5.38325	4.69613	5.84677	-1.33829	0.00149053	0.0161092
chr3R	819244	819744	501	*	4.34596	3.26666	4.95641	-1.86729	0.0014987	0.0161631
chr3L	14233811	14234311	501	*	3.72282	1.26633	4.58503	-3.44215	0.00151068	0.0162751
chrX	2035306	2035806	501	*	4.86961	4.13608	5.35357	-1.40283	0.00153231	0.0164288
chrX	18569229	18569729	501	*	3.99762	2.58437	4.69764	-2.28016	0.00153304	0.0164288
chrX	18818450	18818950	501	*	3.43222	1.01153	4.29078	-3.38709	0.00154552	0.0165007
chr2R	14417847	14418347	501	*	2.65597	0	3.65597	-6.76847	0.00154588	0.0165007
chr2R	10677914	10678414	501	*	2.71168	0	3.71168	-6.82384	0.00154797	0.0165007
chrX	21363846	21364346	501	*	2.73677	0	3.73677	-6.84873	0.00154948	0.0165007
chr3R	1072595	1073095	501	*	4.08286	2.11296	4.88586	-2.92811	0.00156734	0.01661
chr2L	19225950	19226450	501	*	2.68623	0	3.68623	-6.79858	0.0015679	0.01661
chr3R	9544622	9545122	501	*	2.68623	0	3.68623	-6.79858	0.0015679	0.01661
chr2L	5805120	5805620	501	*	2.9895	0	3.9895	-7.09904	0.00157247	0.016641
chrX	1281998	1282498	501	*	4.95947	4.24813	5.43378	-1.37158	0.001578	0.0166649
chr2R	13688521	13689021	501	*	4.47328	3.35961	5.09422	-1.9128	0.00158271	0.0166972
chr3L	9034073	9034573	501	*	4.34691	3.30919	4.94423	-1.81347	0.00159475	0.016766
chr2L	10986004	10986504	501	*	3.71031	0.949832	4.59973	-3.75521	0.00159677	0.016766
chr2L	19103230	19103730	501	*	2.66041	0	3.66041	-6.77296	0.00161091	0.0168327
chr3R	23100610	23101110	501	*	4.58772	3.71465	5.12776	-1.59542	0.00161991	0.0168796
chr2R	15800799	15801299	501	*	4.28781	2.52787	5.05736	-2.69464	0.00163122	0.0169801
chr2R	20769978	20770478	501	*	4.9318	3.80845	5.55565	-1.9289	0.00163324	0.0169837
chr3R	24825699	24826199	501	*	3.25431	0	4.17896	-4.24094	0.00164631	0.0171021
chr3L	14639942	14640442	501	*	4.08594	2.80895	4.75255	-2.11478	0.00165456	0.0171703
chr2L	20494326	20494826	501	*	3.33981	0.615837	4.22628	-3.68938	0.00166052	0.0172146
chr3R	11861209	11861709	501	*	2.67418	0	3.67418	-6.78639	0.00167141	0.017291
chr2L	21814356	21814856	501	*	2.6342	0	3.6342	-6.74696	0.00168023	0.0172997
chr3L	14369863	14370363	501	*	2.6342	0	3.6342	-6.74696	0.00168023	0.0172997
chrX	15504657	15505157	501	*	3.76244	1.64416	4.58593	-3.07897	0.00168068	0.0172997
chr3L	8961509	8962009	501	*	4.19341	3.00317	4.83659	-2.00758	0.00168692	0.0173136
chr3L	607974	608474	501	*	4.34962	2.64354	5.10964	-2.63352	0.0016905	0.017331
chr3R	6486354	6486854	501	*	3.56135	0.946165	4.43853	-3.59823	0.00171217	0.0174679
chr3R	26084227	26084727	501	*	5.42958	4.83665	5.84859	-1.20036	0.00171244	0.0174679
chrX	3301659	3302159	501	*	5.47539	4.87965	5.89578	-1.20453	0.00171574	0.0174747
chr2L	11184519	11185019	501	*	4.73281	3.86888	5.26941	-1.58382	0.00172678	0.0175613
chr3L	18620581	18621081	501	*	3.24705	0.00861538	4.16852	-4.18123	0.00173027	0.0175793
chr3RHet	2474080	2474580	501	*	5.64095	5.16119	6.00036	-1.0286	0.00176248	0.0178708
chr2R	10406678	10407178	501	*	2.60761	0	3.60761	-6.72058	0.00178123	0.0179713
chr3L	11336525	11337025	501	*	2.60761	0	3.60761	-6.72058	0.00178123	0.0179713
chrX	4275168	4275668	501	*	2.60761	0	3.60761	-6.72058	0.00178123	0.0179713
chr2R	18921434	18921934	501	*	4.5694	3.54892	5.16112	-1.79294	0.00180834	0.0181971
chr2R	19441532	19442032	501	*	4.64331	3.68049	5.21566	-1.71668	0.00180897	0.0181971
chr2R	18755015	18755515	501	*	4.48246	3.58436	5.03179	-1.62877	0.00181892	0.0182791
chr2R	10988157	10988657	501	*	4.62677	3.79598	5.15061	-1.53778	0.00183851	0.0184213
chr3R	6302022	6302522	501	*	2.63909	0	3.63909	-6.75189	0.00184287	0.0184468
chr2L	11271514	11272014	501	*	5.31634	4.75241	5.72074	-1.15657	0.00184973	0.0184564
chr2R	14153252	14153752	501	*	4.96235	4.27877	5.42427	-1.33171	0.0018634	0.0185261
chr3R	4960804	4961304	501	*	3.54854	0.945073	4.42468	-3.58552	0.00186354	0.0185261
chr3L	14102732	14103232	501	*	5.20973	4.6164	5.62894	-1.20028	0.00186813	0.0185536
chr3L	1683815	1684315	501	*	2.62624	0	3.62624	-6.73889	0.00187692	0.0185896
chrX	1864551	1865051	501	*	4.85802	4.13611	5.33695	-1.38621	0.0018797	0.0185959
chr2R	11487686	11488186	501	*	5.61738	5.15025	5.96969	-1.00888	0.0018852	0.0186321
chr3R	12275140	12275640	501	*	4.89796	4.15403	5.38636	-1.41785	0.00188976	0.0186591
chr2L	10800826	10801326	501	*	4.54539	3.61885	5.105	-1.66782	0.00189726	0.018715
chr2R	13363536	13364036	501	*	4.71367	3.94818	5.21115	-1.4473	0.00189944	0.0187183
chr3R	948298	948798	501	*	4.6466	3.78333	5.18295	-1.58266	0.00190774	0.0187342
chr3R	26629331	26629831	501	*	3.81261	1.39193	4.67117	-3.40401	0.00190842	0.0187342
chr2L	10661333	10661833	501	*	2.58062	0	3.58062	-6.69381	0.00192245	0.0188355
chr2L	19145187	19145687	501	*	3.02369	0	3.97739	-4.80153	0.00194014	0.0189359
chr3L	14482893	14483393	501	*	3.02369	0	3.97739	-4.80153	0.00194014	0.0189359
chrX	6628619	6629119	501	*	4.74872	3.97148	5.25107	-1.46387	0.00194705	0.0189852
chr2L	16432702	16433202	501	*	2.58518	0	3.58518	-6.69842	0.00195303	0.0190252
chr2R	5330040	5330540	501	*	5.28692	4.47048	5.80511	-1.521	0.0019561	0.0190368
chr3L	1457476	1457976	501	*	4.95056	4.28357	5.40492	-1.30764	0.00196421	0.0190454
chrX	8486377	8486877	501	*	4.33013	2.38701	5.12918	-2.90152	0.00196447	0.0190454
chrX	1508299	1508799	501	*	3.53507	0.945552	4.40995	-3.57036	0.00197852	0.019127
chr3L	1102194	1102694	501	*	5.80403	5.2824	6.18632	-1.09348	0.00198845	0.0191793
chrX	13436015	13436515	501	*	2.71795	0	3.71795	-6.82968	0.00202276	0.0194621
chr3R	15237067	15237567	501	*	4.26069	3.0654	4.90529	-2.01499	0.00205245	0.0196919
chrX	5571608	5572108	501	*	2.55761	0	3.55761	-6.67107	0.00205836	0.0197015
chr2R	5943634	5944134	501	*	4.71809	3.83939	5.26024	-1.6038	0.0020739	0.0197857
chr2R	20428055	20428555	501	*	4.44683	3.19734	5.10621	-2.08554	0.00207778	0.0198041
chr2L	4068951	4069451	501	*	5.2775	4.6861	5.69575	-1.19754	0.00210327	0.0200284
chr2L	3302012	3302512	501	*	5.45076	4.54644	6.00236	-1.64228	0.00211127	0.0200361
chr2R	7290871	7291371	501	*	3.44032	0.533939	4.34075	-3.8834	0.00211279	0.0200361
chr2L	6207521	6208021	501	*	2.55323	0	3.55323	-6.66663	0.00211739	0.0200361
chr3R	2574954	2575454	501	*	2.55323	0	3.55323	-6.66663	0.00211739	0.0200361
chr3R	23015138	23015638	501	*	2.55323	0	3.55323	-6.66663	0.00211739	0.0200361
chr2R	4539971	4540471	501	*	4.28849	3.12681	4.92355	-1.9722	0.00211788	0.0200361
chrX	14963265	14963765	501	*	4.87949	4.12566	5.37209	-1.43175	0.00216097	0.0203903
chr3L	1096186	1096686	501	*	4.88222	4.16932	5.35721	-1.37347	0.00216621	0.0203903
chr2L	11948434	11948934	501	*	4.41373	3.41911	4.99689	-1.7571	0.00216779	0.0203903
chr3L	485075	485575	501	*	2.61769	0	3.61769	-6.73074	0.00216893	0.0203903
chrX	9629744	9630244	501	*	2.61769	0	3.61769	-6.73074	0.00216893	0.0203903
chr2L	17263171	17263671	501	*	2.59038	0	3.59038	-6.70366	0.00217258	0.0204018
chrX	10514834	10515334	501	*	2.79149	0	3.79149	-6.9031	0.00217949	0.0204478
chr2R	8874346	8874846	501	*	2.64458	0	3.64458	-6.75741	0.00219598	0.0205441
chrX	17067869	17068369	501	*	2.64458	0	3.64458	-6.75741	0.00219598	0.0205441
chr3R	14284822	14285322	501	*	2.56264	0	3.56264	-6.67615	0.00220757	0.0205441
chr3R	16445527	16446027	501	*	2.56264	0	3.56264	-6.67615	0.00220757	0.0205441
chr2R	7379403	7379903	501	*	2.52961	0	3.52961	-6.6433	0.00220793	0.0205441
chr2R	10816464	10816964	501	*	2.52961	0	3.52961	-6.6433	0.00220793	0.0205441
chrX	4275840	4276340	501	*	2.52961	0	3.52961	-6.6433	0.00220793	0.0205441
chrX	8684961	8685461	501	*	2.92432	0	3.87702	-4.76839	0.00221804	0.0205865
chr2L	14207459	14207959	501	*	5.25931	4.69724	5.66276	-1.1536	0.00224225	0.0207873
chr2L	18882677	18883177	501	*	2.53446	0	3.53446	-6.64821	0.00227673	0.0210494
chr3R	16782506	16783006	501	*	5.47392	4.94455	5.86034	-1.10466	0.0022814	0.0210734
chrX	1489524	1490024	501	*	2.93027	0	3.88321	-4.77593	0.00231152	0.0212897
chr3L	22071212	22071712	501	*	3.88649	2.21041	4.64101	-2.58768	0.00231319	0.0212897
chr3R	17473815	17474315	501	*	4.1952	3.08593	4.81482	-1.9045	0.0023182	0.0213165
chr2R	3475439	3475939	501	*	4.3072	3.04437	4.97011	-2.09976	0.00232946	0.0213304
chr3R	9630407	9630907	501	*	5.29223	4.72696	5.69731	-1.15854	0.0023302	0.0213304
chr3R	13776944	13777444	501	*	2.69714	0	3.69714	-6.80955	0.00235031	0.0214759
chr2R	14535804	14536304	501	*	4.25687	3.04422	4.90628	-2.03709	0.00236602	0.0216
chr3L	7251183	7251683	501	*	2.52542	0	3.52542	-6.63906	0.00238809	0.0217743
chr3L	16168363	16168863	501	*	3.47404	1.28671	4.30628	-3.14459	0.00239367	0.0217743
chr2L	5258978	5259478	501	*	2.50117	0	3.50117	-6.61511	0.002416	0.0219578
chr3L	8020291	8020791	501	*	4.82546	3.79149	5.42157	-1.81233	0.00243145	0.0220269
chr3L	19014845	19015345	501	*	4.778	4.03961	5.26404	-1.40939	0.00243338	0.0220269
chrX	18416723	18417223	501	*	4.85307	4.15371	5.32208	-1.35404	0.00243389	0.0220269
chr3R	892155	892655	501	*	2.54949	0	3.54949	-6.66284	0.00247285	0.0222669
chr3R	20419344	20419844	501	*	3.9158	1.93753	4.72002	-2.93307	0.00249004	0.0223906
chr2L	7915964	7916464	501	*	3.72542	1.52252	4.55957	-3.17278	0.00254018	0.0228011
chr2L	379781	380281	501	*	3.19216	0	4.1136	-4.17933	0.00254538	0.0228211
chr2R	12729868	12730368	501	*	2.88404	0	3.83542	-4.72808	0.0025603	0.022921
chr3R	9687330	9687830	501	*	2.53999	0	3.53999	-6.65378	0.00256941	0.0229823
chr3L	5982911	5983411	501	*	2.56833	0	3.56833	-6.68187	0.00258019	0.0230382
chr3R	20475567	20476067	501	*	5.5246	5.04223	5.88547	-1.0324	0.00259005	0.0230655
chr3R	20432700	20433200	501	*	5.14965	4.27421	5.69059	-1.60207	0.00260784	0.0231834
chr2R	2536002	2536502	501	*	4.65916	3.77087	5.20488	-1.61692	0.00261619	0.0232372
chr2R	13460003	13460503	501	*	4.70048	3.88742	5.21733	-1.5135	0.00262775	0.0233195
chrX	6235732	6236232	501	*	3.60257	1.26152	4.45268	-3.31506	0.00265228	0.0234758
chr3L	16204386	16204886	501	*	4.62674	3.71994	5.17924	-1.64176	0.00265769	0.0235032
chr2L	18946596	18947096	501	*	4.30606	3.30879	4.89011	-1.75992	0.00266529	0.02355
chrX	4091662	4092162	501	*	2.69363	0	3.69363	-6.80553	0.00268491	0.0236953
chr2R	8774159	8774659	501	*	3.1674	0	4.08727	-4.15011	0.0026864	0.0236953
chr2L	5223645	5224145	501	*	3.73082	2.01473	4.49264	-2.6305	0.00269241	0.0237278
chr3R	25389119	25389619	501	*	2.4723	0	3.4723	-6.58648	0.0027059	0.0238054
chr3R	17465915	17466415	501	*	3.61535	1.78352	4.397	-2.75926	0.0027247	0.0239142
chr3L	22151206	22151706	501	*	2.86496	0	3.8157	-4.70938	0.00272533	0.0239142
chr2L	5516868	5517368	501	*	4.05313	2.79556	4.71465	-2.09026	0.00273031	0.0239167
chr2R	18577015	18577515	501	*	5.30112	4.74869	5.69961	-1.13916	0.00277039	0.0241246
chr3R	492595	493095	501	*	2.4972	0	3.4972	-6.61106	0.00277249	0.0241246
chr2L	6817413	6817913	501	*	2.45217	0	3.45217	-6.56673	0.00277302	0.0241246
chr3R	2729947	2730447	501	*	2.45217	0	3.45217	-6.56673	0.00277302	0.0241246
chr3R	7746014	7746514	501	*	2.45217	0	3.45217	-6.56673	0.00277302	0.0241246
chr2R	15962649	15963149	501	*	3.71365	1.52138	4.5465	-3.1609	0.00280865	0.0243512
chrX	19049780	19050280	501	*	4.5825	3.80229	5.08608	-1.46723	0.00281246	0.0243635
chrX	4919514	4920014	501	*	3.24491	0.0605044	4.16329	-4.12559	0.00282431	0.0244245
chr3R	16116911	16117411	501	*	4.11534	2.99117	4.73943	-1.92282	0.00283471	0.0244937
chr2R	4234122	4234622	501	*	2.86826	0	3.81914	-4.71354	0.00283775	0.0244971
chrX	7866517	7867017	501	*	4.83594	4.14679	5.30038	-1.33912	0.0028519	0.0245795
chrX	13612017	13612517	501	*	4.7128	3.99744	5.18887	-1.37625	0.00285677	0.0246006
chr3R	27235592	27236092	501	*	4.58193	3.67368	5.13496	-1.64334	0.00286921	0.0246868
chr3R	7685178	7685678	501	*	4.64357	3.9094	5.1278	-1.40261	0.00287432	0.0247099
chrX	14841349	14841849	501	*	3.88839	2.33586	4.61878	-2.44395	0.0028863	0.024771
chr3L	22413949	22414449	501	*	3.98098	2.40151	4.71684	-2.47884	0.00289754	0.0248256
chr2R	20178746	20179246	501	*	5.31903	4.77737	5.71191	-1.1229	0.00292966	0.0250375
chr3L	10172336	10172836	501	*	2.42192	0	3.42192	-6.53676	0.00293849	0.0250919
chr2R	16821086	16821586	501	*	5.19901	4.56004	5.64031	-1.26772	0.00295708	0.0252295
chr2R	9915603	9916103	501	*	3.55175	1.38127	4.38189	-3.12697	0.00296154	0.0252463
chr3L	14350020	14350520	501	*	3.31554	1.01274	4.1614	-3.25737	0.00296546	0.0252586
chr2R	19181504	19182004	501	*	4.55753	3.54871	5.14543	-1.77747	0.00296835	0.0252621
chr3L	11321076	11321576	501	*	4.36812	3.44016	4.92825	-1.66827	0.00299146	0.025422
chr3L	6435763	6436263	501	*	4.27716	3.30837	4.85157	-1.72199	0.00300137	0.025438
chr3R	16594589	16595089	501	*	4.42828	3.52633	4.97901	-1.63362	0.0030035	0.025438
chr3L	8650175	8650675	501	*	3.40792	1.31852	4.22761	-3.03518	0.00300404	0.025438
chr3R	10179821	10180321	501	*	3.96603	2.10472	4.75243	-2.80338	0.00300731	0.0254445
chr3R	15827845	15828345	501	*	5.25868	4.70488	5.65788	-1.14109	0.00301441	0.0254501
chrX	7995190	7995690	501	*	5.01736	4.24599	5.51728	-1.4572	0.00301678	0.0254501
chr3R	886274	886774	501	*	5.17584	4.62047	5.57585	-1.14325	0.00301798	0.0254501
chr3R	3967512	3968012	501	*	3.32163	0.529837	4.21351	-3.7608	0.00302103	0.0254547
chr3R	24901022	24901522	501	*	3.13311	0	4.05107	-4.11536	0.00303331	0.0254758
chr2R	17770753	17771253	501	*	3.14078	0	4.05938	-4.12703	0.00305203	0.0255863
chrX	13871219	13871719	501	*	3.10143	0	4.01769	-4.08518	0.00306269	0.0256148
chr2R	20694450	20694950	501	*	3.57713	1.2592	4.42469	-3.28951	0.00306647	0.0256253
chrX	9211364	9211864	501	*	2.41718	0	3.41718	-6.53195	0.00307537	0.0256785
chr3L	8339523	8340023	501	*	5.10563	4.42488	5.56628	-1.32804	0.00312093	0.0260376
chr3L	6352477	6352977	501	*	2.90558	0	3.85514	-4.67717	0.00315735	0.0262523
chr2R	8862178	8862678	501	*	3.44002	0.940037	4.3065	-3.47285	0.00315822	0.0262523
chrX	4063150	4063650	501	*	2.39117	0	3.39117	-6.50629	0.00317414	0.0262683
chrX	11681087	11681587	501	*	2.39117	0	3.39117	-6.50629	0.00317414	0.0262683
chrX	7592013	7592513	501	*	4.20448	3.11911	4.81682	-1.87359	0.00318706	0.0263301
chr3R	15466759	15467259	501	*	5.57743	5.03677	5.9698	-1.12211	0.00322187	0.0265315
chr3L	10782524	10783024	501	*	2.84948	0	3.79974	-4.69521	0.0032419	0.0266533
chr2L	18654042	18654542	501	*	3.80666	2.33755	4.5193	-2.34347	0.00330162	0.0270478
chr2L	21015203	21015703	501	*	4.6223	3.40141	5.27396	-2.05146	0.00330318	0.0270478
chr2L	5290035	5290535	501	*	3.98099	2.66348	4.65795	-2.1637	0.00330682	0.0270558
chr3R	23096096	23096596	501	*	4.02804	2.25673	4.79955	-2.70247	0.00333194	0.0271914
chr2L	8528881	8529381	501	*	5.77493	5.28192	6.1417	-1.04941	0.00333208	0.0271914
chr3L	16483238	16483738	501	*	5.52636	5.02147	5.89963	-1.0672	0.00333806	0.0272019
chr3L	17660991	17661491	501	*	5.01806	4.3711	5.46313	-1.27879	0.00335108	0.0272596
chr3L	25893	26393	501	*	3.74489	2.17468	4.47889	-2.4619	0.00335446	0.0272596
chr3R	20797497	20797997	501	*	3.27194	0.529853	4.15988	-3.70739	0.00335731	0.0272596
chr3R	25392813	25393313	501	*	4.26341	3.26806	4.84682	-1.75672	0.00336178	0.0272642
chr3R	1496484	1496984	501	*	5.81288	5.33305	6.17233	-1.02906	0.0033766	0.0273432
chr2R	11019753	11020253	501	*	4.02231	2.78076	4.67956	-2.07014	0.00338523	0.0273889
chr3R	17460261	17460761	501	*	4.1942	3.15309	4.79262	-1.81638	0.0033933	0.0274323
chr3R	2226873	2227373	501	*	4.65715	3.95408	5.12781	-1.35833	0.00339858	0.0274532
chrX	17412004	17412504	501	*	3.42411	1.01249	4.28174	-3.37738	0.00342179	0.0275749
chr2R	2009562	2010062	501	*	3.39293	1.31855	4.2106	-3.01817	0.0034474	0.0277374
chr3L	18001792	18002292	501	*	4.04454	2.83671	4.69261	-2.0276	0.00349262	0.0280226
chr3R	6469687	6470187	501	*	3.54247	1.62791	4.33719	-2.8477	0.00349387	0.0280226
chr3R	14282141	14282641	501	*	3.76233	1.74075	4.57275	-2.97646	0.00350334	0.0280377
chr2L	12119519	12120019	501	*	2.80345	0	3.75209	-4.64824	0.00350363	0.0280377
chr3R	23814720	23815220	501	*	4.41152	3.51813	4.95912	-1.62196	0.00350512	0.0280377
chr3L	19865472	19865972	501	*	2.5464	0	3.5464	-6.65967	0.00350678	0.0280377
chr3L	19073564	19074064	501	*	4.46228	3.59988	4.99829	-1.58002	0.00353556	0.0282234
chr2R	2388917	2389417	501	*	6.30651	5.74173	6.71135	-1.15985	0.00355064	0.0282994
chr3R	22679250	22679750	501	*	3.51251	1.38302	4.33744	-3.08107	0.00359781	0.0285857
chr3L	10660476	10660976	501	*	4.58857	3.84371	5.07737	-1.41753	0.00360364	0.0286097
chr2L	4179572	4180072	501	*	2.40249	0	3.40249	-6.51772	0.00362523	0.0287362
chr3L	21589025	21589525	501	*	2.40249	0	3.40249	-6.51772	0.00362523	0.0287362
chrX	1146951	1147451	501	*	4.61875	3.89675	5.09772	-1.38525	0.00364776	0.0288698
chr2L	8915611	8916111	501	*	2.3329	0	3.3329	-6.44869	0.00365522	0.0289064
chrX	12564455	12564955	501	*	4.08249	2.78306	4.75489	-2.14269	0.00367231	0.0289421
chr3L	9095687	9096187	501	*	2.37078	0	3.37078	-6.48632	0.00367397	0.0289421
chr2R	3471705	3472205	501	*	5.361	4.87304	5.72497	-1.04074	0.00368905	0.0290385
chr2L	16438391	16438891	501	*	4.00872	2.2554	4.77712	-2.68145	0.00370591	0.0290951
chr3R	19337419	19337919	501	*	4.68378	3.98551	5.1523	-1.35166	0.00371083	0.0290951
chr2R	3082284	3082784	501	*	3.1604	0.0634269	4.07353	-4.03362	0.00373429	0.0292137
chrX	18670918	18671418	501	*	3.87505	2.48405	4.56988	-2.25082	0.00374798	0.0292982
chr3L	18641135	18641635	501	*	2.3385	0	3.3385	-6.45435	0.00378227	0.0294976
chr3L	21270051	21270551	501	*	3.94447	2.67773	4.6084	-2.10026	0.0037851	0.0294976
chr2L	1887530	1888030	501	*	3.75061	1.7396	4.55953	-2.96445	0.00380003	0.0295913
chr2R	10369755	10370255	501	*	4.92113	4.32291	5.34275	-1.20655	0.00382971	0.0297944
chr2R	2976674	2977174	501	*	2.4939	0	3.4939	-6.60768	0.00385415	0.0299212
chr2R	20478478	20478978	501	*	4.2005	3.05328	4.83138	-1.9534	0.00390352	0.0302352
chr3L	12101917	12102417	501	*	2.66899	0	3.66899	-6.78107	0.00391142	0.0302733
chr2L	14134285	14134785	501	*	2.78376	0	3.73171	-4.629	0.00396054	0.0305764
chr3L	22364768	22365268	501	*	2.95765	0.0101441	3.86097	-3.87434	0.00396585	0.0305764
chr2L	9167877	9168377	501	*	3.14249	0.063783	4.05448	-4.01435	0.00396862	0.0305764
chr2L	6710219	6710719	501	*	2.32812	0	3.32812	-6.44383	0.0039797	0.0306154
chr3L	5843864	5844364	501	*	2.32812	0	3.32812	-6.44383	0.0039797	0.0306154
chr3R	12497986	12498486	501	*	4.12087	2.53504	4.858	-2.48701	0.00398647	0.0306262
chr2L	1444775	1445275	501	*	3.99575	2.54004	4.70541	-2.33177	0.00398712	0.0306262
chr2L	19023836	19024336	501	*	4.55817	3.72896	5.08139	-1.535	0.00401285	0.0307722
chrX	17727048	17727548	501	*	2.52397	0	3.52397	-6.63806	0.00401521	0.0307722
chr3R	7194081	7194581	501	*	2.87476	0	3.82304	-4.64137	0.00405406	0.0309141
chr3R	15112272	15112772	501	*	4.38817	3.35104	4.98529	-1.81325	0.00405715	0.0309141
chr2L	20907962	20908462	501	*	2.8427	0	3.78992	-4.61088	0.00408013	0.0310591
chrX	1400406	1400906	501	*	2.85226	0	3.79971	-4.61796	0.00414294	0.0314537
chr2R	14474365	14474865	501	*	3.62997	1.51726	4.45273	-3.07158	0.00414434	0.0314537
chrX	17343391	17343891	501	*	2.2722	0	3.2722	-6.38871	0.00422289	0.0319127
chr3L	3241104	3241604	501	*	3.83587	2.2819	4.56656	-2.44541	0.00422602	0.0319127
chr2L	14471497	14471997	501	*	3.52074	1.07871	4.38148	-3.41141	0.004242	0.0319801
chr3R	822235	822735	501	*	4.25744	3.31796	4.82166	-1.68273	0.00425043	0.0320199
chr3L	15224010	15224510	501	*	4.21145	2.63423	4.94686	-2.48055	0.00429246	0.032241
chr2R	11370936	11371436	501	*	5.42968	4.90238	5.81499	-1.10141	0.00430105	0.0322817
chr3R	7023693	7024193	501	*	4.90641	4.26805	5.34742	-1.2656	0.00433463	0.0324423
chr3L	21217791	21218291	501	*	2.31184	0	3.31184	-6.42808	0.00433865	0.0324423
chr3R	17976196	17976696	501	*	3.12829	0	4.04628	-4.1161	0.00434291	0.0324423
chrX	9371795	9372295	501	*	2.37741	0	3.37741	-6.49299	0.00434478	0.0324423
chr3R	4781180	4781680	501	*	4.39721	3.41516	4.97613	-1.74092	0.00439937	0.0327537
chrX	1360637	1361137	501	*	5.12948	4.4884	5.57177	-1.27065	0.00441311	0.032832
chr3L	530832	531332	501	*	3.36779	0.936597	4.22743	-3.39755	0.00441906	0.0328522
chrX	13837381	13837881	501	*	2.79482	0	3.74307	-4.63701	0.00443902	0.0329525
chrX	18377649	18378149	501	*	4.3493	3.51788	4.87339	-1.53673	0.00445456	0.0330343
chr2R	3001571	3002071	501	*	2.80639	0	3.75209	-4.57019	0.00447832	0.0331474
chr2L	5253831	5254331	501	*	5.19008	4.58839	5.61341	-1.21258	0.00450152	0.0332364
chr3R	22792379	22792879	501	*	5.08801	4.51397	5.49756	-1.171	0.0045546	0.0334926
chr3R	944457	944957	501	*	5.50908	4.9912	5.88938	-1.08722	0.00465421	0.0340773
chr2L	7004277	7004777	501	*	3.72722	1.73722	4.53314	-2.94054	0.0046712	0.0341635
chr3L	17359949	17360449	501	*	3.67671	1.94629	4.44108	-2.64662	0.00467271	0.0341635
chr3R	303968	304468	501	*	5.26901	4.6706	5.69072	-1.20806	0.00471716	0.034439
chr2L	5252108	5252608	501	*	5.02829	4.12596	5.57917	-1.63806	0.00472794	0.034493
chr2L	11363297	11363797	501	*	3.14599	0.620063	4.01497	-3.47538	0.00475146	0.0346211
chr2R	6459682	6460182	501	*	3.4446	1.60013	4.2283	-2.76685	0.0047786	0.0347131
chr2L	9945999	9946499	501	*	5.02661	4.43492	5.445	-1.19733	0.00479944	0.0348396
chr2L	4599733	4600233	501	*	2.72921	0	3.67507	-4.57151	0.00483022	0.0349882
chr3L	1682688	1683188	501	*	5.02194	4.37569	5.46667	-1.2777	0.00485111	0.0351095
chr3L	11303104	11303604	501	*	2.70772	0	3.65279	-4.55037	0.00485733	0.0351095
chrX	18452201	18452701	501	*	2.70772	0	3.65279	-4.55037	0.00485733	0.0351095
chr2L	13547767	13548267	501	*	5.00488	4.44825	5.40554	-1.14469	0.00487647	0.0351978
chrX	6988171	6988671	501	*	2.20885	0	3.20885	-6.32615	0.00489521	0.035308
chr2L	18458513	18459013	501	*	4.26988	3.19817	4.87797	-1.85733	0.00494192	0.0355692
chr2R	9467037	9467537	501	*	4.39523	3.48503	4.94897	-1.6447	0.00498134	0.035777
chr3L	19050160	19050660	501	*	3.40043	0.935333	4.26349	-3.43473	0.00502118	0.0360123
chr2L	13955757	13956257	501	*	3.9918	2.8378	4.62464	-1.95881	0.00503849	0.0360724
chr3R	6358043	6358543	501	*	4.30647	2.84183	5.01812	-2.3478	0.00504021	0.0360724
chrX	1865797	1866297	501	*	3.59799	1.65202	4.39746	-2.88376	0.00504752	0.0360993
chrX	15257967	15258467	501	*	4.52994	3.81594	5.00541	-1.37321	0.00507693	0.0362333
chrX	1214646	1215146	501	*	5.02299	4.3894	5.46174	-1.25911	0.00508361	0.0362555
chr3L	21714306	21714806	501	*	2.75932	0	3.70316	-4.52113	0.00508973	0.0362737
chr2R	9923166	9923666	501	*	2.28497	0	3.28497	-6.40161	0.00514102	0.036588
chr2R	2676296	2676796	501	*	2.20348	0	3.20348	-6.32068	0.00514576	0.0365961
chr2R	14300066	14300566	501	*	3.65298	2.17492	4.36758	-2.35087	0.00516122	0.0366663
chrX	6669301	6669801	501	*	4.23166	2.73952	4.94933	-2.37979	0.00518267	0.0367046
chr3L	725413	725913	501	*	3.96635	2.10756	4.75236	-2.80036	0.00518738	0.0367123
chr2L	5458456	5458956	501	*	2.32416	0	3.32416	-6.43976	0.00520534	0.0368139
chr2L	548053	548553	501	*	3.31569	0.662245	4.19623	-3.61444	0.0052274	0.0369185
chr3L	11274803	11275303	501	*	4.26428	3.39407	4.80325	-1.5892	0.00526024	0.0370873
chr2R	8619814	8620314	501	*	3.60633	1.51825	4.42584	-3.04377	0.00527084	0.0370873
chr2L	21798274	21798774	501	*	4.14679	3.03957	4.76579	-1.90178	0.00527318	0.0370873
chrX	1481528	1482028	501	*	2.17322	0	3.17322	-6.29089	0.00529789	0.0371307
chrX	8707266	8707766	501	*	2.17322	0	3.17322	-6.29089	0.00529789	0.0371307
chr3L	17750402	17750902	501	*	5.08211	4.5308	5.48003	-1.13688	0.00537496	0.0375951
chr2L	12655754	12656254	501	*	4.75509	3.85678	5.30449	-1.63069	0.00540688	0.0377665
chr3R	12070075	12070575	501	*	3.29976	0.662662	4.17888	-3.59679	0.0054289	0.0378018
chr3L	14150068	14150568	501	*	3.73278	2.21663	4.45558	-2.39711	0.00543216	0.0378018
chrX	6757885	6758385	501	*	4.41075	3.40765	4.99675	-1.76888	0.00543796	0.0378018
chr2R	2973471	2973971	501	*	4.84887	4.22262	5.28412	-1.24781	0.00546296	0.0379155
chrX	19741025	19741525	501	*	5.38645	4.73898	5.83176	-1.28088	0.00555468	0.0384032
chr3L	1452552	1453052	501	*	3.32349	0.93367	4.17884	-3.35211	0.00557199	0.0384543
chr3L	14314795	14315295	501	*	3.45719	1.2525	4.29155	-3.16361	0.00557246	0.0384543
chr3L	1645009	1645509	501	*	3.4297	1.3849	4.24334	-2.9856	0.00559082	0.0384853
chr3R	4343302	4343802	501	*	5.28856	4.79571	5.65524	-1.0481	0.00561666	0.0386217
chrX	2539806	2540306	501	*	4.9027	4.24814	5.35131	-1.28945	0.0056527	0.038817
chr2R	5169052	5169552	501	*	3.18631	1.01364	4.01673	-3.11274	0.0057112	0.0391495
chr3R	25808704	25809204	501	*	5.11412	4.61646	5.48345	-1.05507	0.00572337	0.0391603
chr3R	3000343	3000843	501	*	3.19599	0.5235	4.07816	-3.63241	0.0057258	0.0391603
chr2R	8937666	8938166	501	*	2.26293	0	3.26293	-6.37925	0.00578832	0.0394817
chr2L	1128462	1128962	501	*	5.19585	4.64451	5.59378	-1.13715	0.00580261	0.0395526
chr3L	16176524	16177024	501	*	4.91573	3.99301	5.47398	-1.66509	0.00581684	0.0395965
chrX	6894437	6894937	501	*	5.14264	4.64387	5.51257	-1.0569	0.00583436	0.039647
chr3L	1827829	1828329	501	*	4.11707	2.93998	4.75654	-1.9896	0.00583595	0.039647
chr3L	21058534	21059034	501	*	4.47568	3.72332	4.96765	-1.42726	0.00585517	0.039751
chr3R	4297820	4298320	501	*	2.63862	0	3.58103	-4.48139	0.00587999	0.0398221
chr3R	27534812	27535312	501	*	2.13692	0	3.13692	-6.25498	0.0058813	0.0398221
chrX	13134481	13134981	501	*	3.85585	1.89431	4.65762	-2.90932	0.00590256	0.0398256
chr2L	1071391	1071891	501	*	4.3907	3.59255	4.90158	-1.49097	0.00590335	0.0398256
chr3R	17032379	17032879	501	*	3.13758	0.623309	4.00545	-3.46313	0.00590531	0.0398256
chrX	18866612	18867112	501	*	3.38269	1.56802	4.16152	-2.73199	0.00592417	0.0399263
chr3L	19654188	19654688	501	*	2.16818	0	3.16818	-6.28574	0.00595224	0.0400095
chr2R	3029450	3029950	501	*	4.04111	2.99073	4.64248	-1.82664	0.00598338	0.0401922
chr2L	9816538	9817038	501	*	3.26745	0.663496	4.14363	-3.56094	0.00601173	0.040356
chr3L	4304288	4304788	501	*	3.3213	0.936562	4.17611	-3.34647	0.00604595	0.0404788
chr3L	22941210	22941710	501	*	4.27519	3.28932	4.85541	-1.74467	0.00606887	0.0405522
chr2L	723316	723816	501	*	3.65682	1.73415	4.45278	-2.86354	0.00610459	0.0407373
chr3L	14640654	14641154	501	*	3.67055	2.19681	4.3842	-2.3457	0.00611438	0.0407759
chrX	10507436	10507936	501	*	5.07221	4.49625	5.48272	-1.17396	0.00616251	0.0409297
chr2L	12824287	12824787	501	*	4.8031	4.18554	5.23416	-1.23483	0.00617797	0.0409583
chr2R	5391967	5392467	501	*	3.94502	2.24906	4.7032	-2.61417	0.00619739	0.0410602
chr3R	17466868	17467368	501	*	3.4444	1.59939	4.22819	-2.76727	0.0062384	0.0412245
chr3R	4041733	4042233	501	*	3.85128	2.39521	4.56103	-2.32989	0.00625276	0.041228
chr2R	20164488	20164988	501	*	3.60577	1.4094	4.43911	-3.15623	0.00635547	0.0416732
chr3L	4383551	4384051	501	*	3.05899	0.0707114	3.9651	-3.91923	0.00641367	0.0419462
chr2R	12275356	12275856	501	*	2.68951	0	3.63043	-4.44726	0.00641772	0.0419462
chr3L	19034097	19034597	501	*	4.85031	4.18607	5.30341	-1.30327	0.00642614	0.0419742
chr3L	18187752	18188252	501	*	5.16603	4.51021	5.61523	-1.29234	0.00648761	0.0423214
chrX	6436131	6436631	501	*	4.00917	2.90269	4.62795	-1.89886	0.00651047	0.0424161
chr3R	7682295	7682795	501	*	3.25255	0.665217	4.12723	-3.54304	0.00655211	0.0426327
chrX	13433735	13434235	501	*	4.07094	3.09816	4.64671	-1.72505	0.00657161	0.0426879
chr3L	14604738	14605238	501	*	4.82334	4.25847	5.22823	-1.15634	0.00657318	0.0426879
chrX	10708072	10708572	501	*	4.7373	3.52103	5.3877	-2.04666	0.00657784	0.0426909
chr3R	9749266	9749766	501	*	2.91429	0	3.81907	-3.89514	0.00659629	0.0427834
chrX	10826282	10826782	501	*	4.79626	4.19075	5.22146	-1.21693	0.00661257	0.0428305
chr3R	9099069	9099569	501	*	4.23327	3.28738	4.79974	-1.69131	0.00663857	0.0429207
chr2R	12283269	12283769	501	*	3.80372	2.58426	4.45499	-2.03878	0.00671208	0.0432859
chr2R	6139266	6139766	501	*	2.7748	0	3.71938	-4.54014	0.00672813	0.0433619
chrX	18186121	18186621	501	*	3.43432	1.63072	4.2113	-2.71978	0.00673663	0.0433718
chrX	8700483	8700983	501	*	4.79594	4.14713	5.24187	-1.28051	0.0067382	0.0433718
chr3L	1368275	1368775	501	*	4.04728	2.84931	4.69262	-2.01615	0.006777	0.0435664
chr3L	22169705	22170205	501	*	4.36395	3.59271	4.86382	-1.45318	0.00680606	0.0436717
chr3L	14445959	14446459	501	*	4.53259	3.85677	4.991	-1.31842	0.00680626	0.0436717
chr2R	2879105	2879605	501	*	3.14473	0.521502	4.02262	-3.57915	0.0068174	0.0437156
chrX	19968023	19968523	501	*	3.39228	1.53685	4.17775	-2.77869	0.00682684	0.0437485
chr3L	16175558	16176058	501	*	4.83096	4.20666	5.26528	-1.24472	0.006872	0.0439825
chr3R	9351752	9352252	501	*	4.02838	2.97707	4.63005	-1.82798	0.00690004	0.0440799
chr3R	18024737	18025237	501	*	3.67938	1.94747	4.44402	-2.64831	0.0069119	0.0440992
chr3R	25103675	25104175	501	*	2.98125	0.570784	3.83876	-3.34857	0.00700526	0.0445551
chr2R	9226748	9227248	501	*	4.92957	4.32781	5.35294	-1.21195	0.00702546	0.0445998
chr3R	15079653	15080153	501	*	4.41553	3.68549	4.89798	-1.39553	0.00709807	0.0449334
chrX	5971155	5971655	501	*	2.03392	0	3.03392	-6.15349	0.0071001	0.0449334
chrX	3645002	3645502	501	*	4.33736	3.43042	4.88992	-1.63941	0.00713072	0.0450192
chr2L	8574735	8575235	501	*	3.53663	2.0166	4.26025	-2.39748	0.00717841	0.0452092
chr3R	17749298	17749798	501	*	3.10787	0.520879	3.98253	-3.53989	0.00717924	0.0452092
chr2L	7911101	7911601	501	*	4.01362	2.40181	4.7559	-2.5154	0.00718379	0.0452099
chrX	605623	606123	501	*	4.14319	3.22602	4.69945	-1.65178	0.0072067	0.0452449
chr3L	12609055	12609555	501	*	4.17062	2.73624	4.87549	-2.30942	0.00722777	0.0453184
chr3R	27852047	27852547	501	*	3.08718	0.521646	3.95987	-3.51658	0.00724624	0.0454062
chrX	1419186	1419686	501	*	5.0539	4.50912	5.44842	-1.12689	0.00729442	0.0455957
chrX	13208656	13209156	501	*	2.67208	0	3.61215	-4.42682	0.00729899	0.0455963
chrX	18166858	18167358	501	*	2.08028	0	3.08028	-6.19948	0.00734869	0.0458504
chr2R	1636806	1637306	501	*	4.4713	3.76704	4.94248	-1.35889	0.00746028	0.0464043
chr2L	5446157	5446657	501	*	4.71135	4.12534	5.12692	-1.18755	0.00746513	0.0464061
chr2L	12836844	12837344	501	*	3.08915	0.520568	3.96212	-3.5199	0.00747314	0.0464275
chrX	15337315	15337815	501	*	4.01522	3.01705	4.59957	-1.75787	0.00748734	0.0464601
chr2R	20050553	20051053	501	*	4.55438	3.90955	4.99845	-1.27354	0.00748753	0.0464601
chr2R	12340507	12341007	501	*	2.04067	0	3.04067	-6.16035	0.00750003	0.046474
chr3R	4701849	4702349	501	*	4.2708	3.34624	4.82972	-1.6631	0.00755117	0.0467015
chr3L	17399497	17399997	501	*	4.48258	3.51209	5.05756	-1.72544	0.00755397	0.0467015
chr3L	32832	33332	501	*	4.99047	4.47542	5.36924	-1.08137	0.00759279	0.0469129
chr3R	10539826	10540326	501	*	4.3482	3.55875	4.85555	-1.47873	0.00764124	0.0471836
chr2L	735673	736173	501	*	2.02831	0	3.02831	-6.14775	0.00767698	0.0473181
chr3L	20983878	20984378	501	*	3.44788	1.80908	4.19538	-2.53359	0.00769301	0.0473882
chr2R	20074880	20075380	501	*	5.11028	4.61231	5.47977	-1.05559	0.00772441	0.0474953
chr3L	5802839	5803339	501	*	3.22829	1.05748	4.05848	-3.11161	0.00774153	0.0475431
chrX	20260489	20260989	501	*	2.81779	0.0113594	3.7108	-3.72439	0.00778918	0.0477205
chr3L	1087661	1088161	501	*	3.06838	0.521339	3.93935	-3.49648	0.00781595	0.0478268
chrX	17806481	17806981	501	*	3.0426	0	3.9557	-4.03037	0.00783072	0.0478884
chr2L	8817446	8817946	501	*	2.65232	0	3.5954	-4.49842	0.00784901	0.0479184
chrX	19663837	19664337	501	*	3.80918	2.09314	4.57099	-2.63417	0.00790026	0.0481977
chr3L	21101263	21101763	501	*	2.63887	0	3.57761	-4.39436	0.00792933	0.0483127
chr2R	7819587	7820087	501	*	2.84868	0	3.74893	-3.82625	0.00794162	0.0483341
chr3L	11062682	11063182	501	*	4.46815	3.68551	4.97272	-1.46959	0.00795509	0.0483871
chr3R	2228485	2228985	501	*	4.91584	4.25805	5.36596	-1.29399	0.00799147	0.0485213
chr2L	7104888	7105388	501	*	2.62001	0	3.5578	-4.37241	0.00807016	0.0489699
chrX	14027784	14028284	501	*	2.61621	0	3.55389	-4.36958	0.0081549	0.0493956
chr2L	650490	650990	501	*	4.9234	4.21978	5.39429	-1.36015	0.00818787	0.0495364
chrX	10629690	10630190	501	*	4.7855	4.23763	5.18162	-1.13066	0.00819339	0.0495403
chr3R	15101551	15102051	501	*	1.95888	0	2.95888	-6.07956	0.00826755	0.0498933
chr2L	15211810	15212310	501	*	3.2873	1.27948	4.09577	-2.94254	0.0082714	0.0498933

## Sheet: Cg
chrom	start	end	width	strand	Conc	Conc_KO	Conc_WT	Fold	p.value	FDR
chr2R	14416094	14416594	501	*	5.12986	1.31005	6.07785	-4.75897	6.276e-26	7.34291e-23
chr3L	15290494	15290994	501	*	4.92053	0.605672	5.88383	-5.22377	1.29581e-23	7.5805e-21
chr2R	7060974	7061474	501	*	5.32647	3.76528	6.05864	-2.34283	1.55162e-13	6.05132e-11
chr2R	4963276	4963776	501	*	3.82218	0	4.82218	-7.85885	1.55515e-10	4.5488e-08
chr2L	9449386	9449886	501	*	4.84899	3.27886	5.58297	-2.349	7.82368e-10	1.83074e-07
chr2L	16598043	16598543	501	*	3.75373	0	4.75373	-7.79083	1.26259e-09	2.46206e-07
chr3L	9450838	9451338	501	*	4.83466	3.32086	5.55696	-2.28201	2.33489e-09	3.90261e-07
chr2R	10761205	10761705	501	*	3.64933	0	4.64933	-7.68687	5.92497e-09	8.15153e-07
chr3R	6783325	6783825	501	*	3.62954	0	4.62954	-7.66712	6.27041e-09	8.15153e-07
chr2R	11372891	11373391	501	*	3.29933	0	4.29933	-7.3388	7.32619e-07	8.57165e-05
chr2L	6085548	6086048	501	*	5.29696	4.43969	5.83102	-1.4464	1.00108e-06	0.000106479
chr2R	7488879	7489379	501	*	4.80355	3.66743	5.43117	-1.81356	1.09426e-06	0.00010669
chr2R	20830248	20830748	501	*	4.87974	3.83739	5.47854	-1.69252	2.00574e-06	0.000157181
chr2R	7492361	7492861	501	*	3.97434	1.54945	4.83334	-3.29011	2.02758e-06	0.000157181
chr2R	2450377	2450877	501	*	3.10053	0	4.10053	-7.14082	2.09833e-06	0.000157181
chr3L	10771047	10771547	501	*	4.10085	2.01874	4.91956	-2.92181	2.14948e-06	0.000157181
chr2R	4181081	4181581	501	*	3.15113	0	4.15113	-7.19152	3.36196e-06	0.000231382
chr2L	18464068	18464568	501	*	5.35525	4.57404	5.85923	-1.34084	3.72984e-06	0.00024244
chr3L	17026463	17026963	501	*	3.18313	0	4.18313	-7.22357	5.78535e-06	0.000355335
chr3R	23027630	23028130	501	*	3.56538	0	4.50526	-4.44872	6.07411e-06	0.000355335
chr3L	20977366	20977866	501	*	3.08649	0	4.08649	-7.12742	8.67867e-06	0.000469794
chr2L	18465798	18466298	501	*	5.59585	4.92361	6.05262	-1.18592	8.83372e-06	0.000469794
chr2L	10985982	10986482	501	*	3.05344	0	4.05344	-7.09456	1.05664e-05	0.00051875
chr3R	15154325	15154825	501	*	3.02057	0	4.02057	-7.0618	1.0641e-05	0.00051875
chr3L	9097236	9097736	501	*	3.31345	0	4.2749	-4.94925	1.20898e-05	0.000565805
chr3L	3536848	3537348	501	*	4.66296	3.59303	5.2705	-1.72722	1.45118e-05	0.000653032
chr2L	9710986	9711486	501	*	4.12614	2.44846	4.88095	-2.46566	2.28242e-05	0.000971985
chr2R	9364392	9364892	501	*	4.3043	2.86995	5.00916	-2.17934	2.35096e-05	0.000971985
chr2L	18664659	18665159	501	*	3.62591	0.921692	4.51075	-3.567	2.40919e-05	0.000971985
chr3L	332184	332684	501	*	4.70833	3.72979	5.28606	-1.60759	2.97563e-05	0.0011605
chr3R	27523576	27524076	501	*	3.88323	1.73803	4.71019	-2.98077	3.56523e-05	0.00134559
chr3L	10733038	10733538	501	*	5.85904	5.30711	6.25728	-1.00817	3.72716e-05	0.00136274
chr3L	16167057	16167557	501	*	4.74292	3.81589	5.30271	-1.53776	4.48643e-05	0.00159064
chr2L	5296908	5297408	501	*	3.58101	1.04982	4.45049	-3.38024	5.16875e-05	0.00177866
chr2R	8922494	8922994	501	*	5.29234	4.63672	5.74144	-1.16099	6.7352e-05	0.00225148
chr2R	15466124	15466624	501	*	4.77436	3.935	5.30154	-1.41923	0.00011261	0.0035609
chr2R	13363490	13363990	501	*	2.67367	0	3.67367	-6.71744	0.000128464	0.00395535
chr2L	848024	848524	501	*	4.81305	4.02127	5.32135	-1.3533	0.000157994	0.00466798
chr2R	6489338	6489838	501	*	3.09571	0	4.0541	-4.83687	0.000163758	0.00466798
chr2R	14299976	14300476	501	*	4.34077	3.19995	4.96977	-1.81709	0.000167546	0.00466798
chr2R	14179743	14180243	501	*	3.2984	0.508878	4.1901	-3.63207	0.000167568	0.00466798
chr2R	20694362	20694862	501	*	2.84533	0	3.84533	-6.88837	0.000178287	0.00485107
chr3R	2551788	2552288	501	*	3.79437	1.80799	4.59977	-2.80195	0.000189198	0.00503095
chr2R	7494926	7495426	501	*	5.28708	4.68559	5.71032	-1.08136	0.000214005	0.00544926
chrX	18433159	18433659	501	*	4.33615	3.2008	4.96355	-1.80861	0.000215588	0.00544926
chr3L	18183823	18184323	501	*	4.82783	4.06572	5.3239	-1.31219	0.000222248	0.00544926
chr2R	6125475	6125975	501	*	5.25486	4.64792	5.68077	-1.0894	0.000223559	0.00544926
chr2L	5805131	5805631	501	*	2.66994	0	3.66994	-6.71409	0.000239782	0.00572542
chr3L	8650182	8650682	501	*	2.67076	0	3.67076	-6.71501	0.000297676	0.00682903
chr2R	2431423	2431923	501	*	2.62518	0	3.62518	-6.66979	0.000356665	0.00802496
chr2L	12840773	12841273	501	*	2.67273	0	3.67273	-6.71707	0.000371249	0.00819549
chr2R	16821077	16821577	501	*	4.64867	3.83316	5.1665	-1.3862	0.000392715	0.00850882
chr3R	25921062	25921562	501	*	3.15174	0.145251	4.05906	-3.81439	0.000416611	0.0087042
chr2R	14144834	14145334	501	*	4.39203	3.39606	4.97564	-1.62935	0.000469537	0.0095234
chr2R	2434855	2435355	501	*	4.62015	3.80046	5.13963	-1.39139	0.0004721	0.0095234
chr3L	13492609	13493109	501	*	3.97336	2.5394	4.67813	-2.17111	0.000494854	0.0098132
chr2L	6081196	6081696	501	*	4.00357	2.61971	4.69672	-2.11206	0.000520991	0.0101593
chrX	17616896	17617396	501	*	5.13256	4.55234	5.54522	-1.04921	0.000633599	0.0119566
chr3L	18001864	18002364	501	*	2.63325	0	3.63325	-6.6781	0.000697966	0.0129622
chr2L	18945751	18946251	501	*	3.66478	1.92322	4.43112	-2.53046	0.000888294	0.0159893
chr2L	5287779	5288279	501	*	4.02678	2.7988	4.68038	-1.9225	0.000969166	0.0171807
chr2R	6659663	6660163	501	*	3.5048	1.59584	4.29867	-2.71223	0.00120107	0.020974
chrX	18868621	18869121	501	*	3.76794	2.27424	4.48594	-2.24317	0.00140584	0.0241887
chr2R	14231981	14232481	501	*	2.72471	0	3.67115	-4.46928	0.00188117	0.0303857
chr2L	507103	507603	501	*	3.2478	1.2047	4.06121	-2.85378	0.00189933	0.0303857
chr3L	2835741	2836241	501	*	4.54742	3.79981	5.03739	-1.29038	0.00192348	0.0303857
chr3L	5626345	5626845	501	*	2.55212	0	3.55212	-6.59793	0.0019478	0.0303857
chrX	5502258	5502758	501	*	4.92304	4.35141	5.33137	-1.03561	0.00200304	0.0308362
chr3R	15112125	15112625	501	*	3.22034	1.2038	4.03004	-2.82365	0.00220187	0.033457
chr3R	18149792	18150292	501	*	2.95017	0	3.89788	-4.51026	0.00248455	0.0372682
chr3L	3394712	3395212	501	*	4.50648	3.75949	4.99619	-1.28901	0.00270816	0.0401082
chr2L	1444758	1445258	501	*	2.26054	0	3.26054	-6.3089	0.00277633	0.0406039

## Sheet: Ph
chrom	start	end	width	strand	Conc	Conc_KO	Conc_WT	Fold	p.value	FDR
chr3R	27523619	27524119	501	*	6.76043	0	7.76043	-10.7455	1.51388e-18	1.24214e-15
chr2L	5805102	5805602	501	*	6.74297	0	7.74297	-10.728	2.12695e-18	1.24214e-15
chr3R	15154440	15154940	501	*	6.6475	0	7.6475	-10.6326	1.31758e-17	5.12979e-15
chr2R	19319575	19320075	501	*	6.46981	0	7.46981	-10.455	3.26573e-16	9.53593e-14
chr3L	21702812	21703312	501	*	6.35144	0	7.35144	-10.3368	2.44161e-15	5.70361e-13
chr2R	10761158	10761658	501	*	6.24118	7.24118	0	10.2583	7.77029e-15	1.51262e-12
chr3R	12571729	12572229	501	*	6.30723	0	7.30268	-7.95765	9.16088e-14	1.52856e-11
chr3R	4804153	4804653	501	*	6.09577	0	7.09577	-10.0813	1.53327e-13	2.23858e-11
chr2L	14568641	14569141	501	*	6.46526	0.574157	7.45306	-6.73376	1.87931e-13	2.43893e-11
chr3L	26511	27011	501	*	6.19367	7.18874	0	7.89785	3.0851e-13	3.60339e-11
chr3L	21045183	21045683	501	*	6.66948	2.61459	7.62541	-4.9508	3.23418e-11	3.43411e-09
chr3L	32814	33314	501	*	5.69739	6.69739	0	9.71509	3.92235e-11	3.81775e-09
chr2L	3933536	3934036	501	*	5.71756	0	6.71756	-9.70349	5.00271e-11	4.49475e-09
chr3L	15945953	15946453	501	*	6.43026	2.19692	7.39139	-5.12496	1.69079e-10	1.4106e-08
chr2R	7494570	7495070	501	*	8.42434	6.62778	9.20014	-2.53908	2.36326e-10	1.84019e-08
chr3L	21097665	21098165	501	*	5.60248	0	6.60248	-9.58855	2.68382e-10	1.95919e-08
chr2L	18664661	18665161	501	*	6.21394	1.60029	7.18417	-5.49529	3.31599e-10	2.27828e-08
chr3L	7862871	7863371	501	*	6.17869	1.80503	7.14346	-5.25783	1.16706e-09	7.57292e-08
chr3R	4794889	4795389	501	*	7.19152	4.46856	8.07791	-3.57013	1.93867e-09	1.13994e-07
chr2L	12601617	12602117	501	*	6.49277	2.88382	7.43241	-4.49409	1.95195e-09	1.13994e-07
chr2R	4891241	4891741	501	*	5.45581	0	6.45581	-9.44209	2.14369e-09	1.1923e-07
chr3R	2787225	2787725	501	*	5.43416	0	6.43416	-9.42046	2.84911e-09	1.51262e-07
chr2R	19530551	19531051	501	*	5.73883	0.000553011	6.72525	-6.5265	3.15824e-09	1.60384e-07
chr2L	17243059	17243559	501	*	5.81121	0.601495	6.79158	-6.04601	4.6277e-09	2.25215e-07
chr3L	1683686	1684186	501	*	5.37801	0	6.37801	-9.36439	6.17e-09	2.88263e-07
chr3L	2148312	2148812	501	*	5.3012	0	6.3012	-9.2877	1.72628e-08	7.75496e-07
chr3L	18223900	18224400	501	*	5.48334	0	6.4753	-7.13411	2.07514e-08	8.97691e-07
chr2R	12503655	12504155	501	*	6.02188	2.02912	6.97584	-4.87286	2.60592e-08	1.08704e-06
chr2R	2981815	2982315	501	*	5.57302	0	6.55792	-6.37224	2.92741e-08	1.17904e-06
chr2L	16597954	16598454	501	*	7.54643	5.44474	8.36775	-2.88769	3.27437e-08	1.27482e-06
chr3L	6839901	6840401	501	*	6.49432	3.38854	7.40799	-3.97184	3.49699e-08	1.31758e-06
chr3L	18001803	18002303	501	*	5.71781	0.980529	6.69051	-5.59308	4.15385e-08	1.51616e-06
chr3R	22794626	22795126	501	*	5.22631	0	6.22631	-9.21294	4.52279e-08	1.60079e-06
chr3L	15207359	15207859	501	*	6.39563	3.25577	7.31137	-4.00637	6.20809e-08	2.13266e-06
chr2L	4599696	4600196	501	*	5.16662	0	6.16662	-9.15335	9.47792e-08	3.16292e-06
chr2L	14642161	14642661	501	*	6.00846	2.33604	6.95075	-4.54932	1.05037e-07	3.40787e-06
chr2L	18463981	18464481	501	*	7.80511	6.02071	8.57886	-2.52411	1.38532e-07	4.27775e-06
chr3L	20977358	20977858	501	*	5.86925	1.97189	6.82001	-4.77366	1.39173e-07	4.27775e-06
chr3L	3536867	3537367	501	*	7.09863	4.81487	7.94232	-3.09008	1.52104e-07	4.55531e-06
chr3L	3388942	3389442	501	*	6.81883	4.33572	7.68367	-3.3083	2.01094e-07	5.87193e-06
chr2L	623132	623632	501	*	5.49639	0.566904	6.47252	-5.76123	2.65389e-07	7.41842e-06
chr2L	1444717	1445217	501	*	5.94335	2.35578	6.88207	-4.46122	2.66758e-07	7.41842e-06
chr2L	11382922	11383422	501	*	7.07809	4.84985	7.91529	-3.02822	2.76108e-07	7.49987e-06
chr3R	23011604	23012104	501	*	6.97786	4.7027	7.82056	-3.08005	3.54427e-07	9.40844e-06
chr3R	23027521	23028021	501	*	6.65024	4.10552	7.52099	-3.37431	4.05844e-07	1.05339e-05
chr3R	817878	818378	501	*	5.02662	0	6.02662	-9.01361	4.84953e-07	1.23136e-05
chr2R	2450087	2450587	501	*	6.84963	4.52261	7.69819	-3.1369	5.42008e-07	1.34291e-05
chr3L	10736761	10737261	501	*	5.01487	0	6.01487	-9.00189	5.51879e-07	1.34291e-05
chr2R	20572497	20572997	501	*	6.38805	3.68851	7.2725	-3.53947	8.373e-07	1.99585e-05
chr2R	20428016	20428516	501	*	6.74622	4.39528	7.5974	-3.16277	8.57768e-07	2.00375e-05
chr2L	19328951	19329451	501	*	4.97191	0	5.97191	-8.95901	8.89531e-07	2.01582e-05
chr2R	17757902	17758402	501	*	5.9562	2.69369	6.87901	-4.12783	8.97456e-07	2.01582e-05
chr3L	25911	26411	501	*	4.92098	5.92098	0	8.9399	1.05819e-06	2.3226e-05
chr3R	7772481	7772981	501	*	5.17601	0	6.16593	-6.80774	1.0738e-06	2.3226e-05
chr3L	7603643	7604143	501	*	4.92791	0	5.92791	-8.9151	1.43088e-06	3.03867e-05
chr3L	22372702	22373202	501	*	5.56548	1.5577	6.51992	-4.8737	1.48819e-06	3.10394e-05
chr2L	7915101	7915601	501	*	4.91204	0	5.91204	-8.89926	1.66886e-06	3.4197e-05
chr2L	533641	534141	501	*	6.52691	4.11675	7.38439	-3.22674	1.99271e-06	4.01291e-05
chr3R	10743225	10743725	501	*	6.49147	4.10602	7.34635	-3.19932	2.91735e-06	5.77537e-05
chr3L	2386541	2387041	501	*	4.85214	0	5.85214	-8.83949	3.06836e-06	5.97307e-05
chr3L	10704884	10705384	501	*	6.88168	4.82406	7.69708	-2.83582	3.31568e-06	6.34871e-05
chr3R	9759780	9760280	501	*	6.51379	4.17474	7.36368	-3.14842	3.41195e-06	6.39716e-05
chr2R	5943543	5944043	501	*	7.64548	6.05827	8.3829	-2.29071	3.45052e-06	6.39716e-05
chr3L	4227965	4228465	501	*	6.84659	4.77389	7.66403	-2.85273	3.56903e-06	6.51349e-05
chr3R	11942785	11943285	501	*	4.8252	0	5.8252	-8.81261	3.97423e-06	7.13025e-05
chr3R	15132383	15132883	501	*	5.1756	0	6.15573	-5.97451	4.02908e-06	7.13025e-05
chr3R	17242607	17243107	501	*	7.00194	5.06617	7.79988	-2.69743	4.48727e-06	7.82258e-05
chr3L	13100618	13101118	501	*	5.16412	0.0185449	6.1436	-5.92828	5.0767e-06	8.71998e-05
chr3R	12333261	12333761	501	*	4.78123	0	5.78123	-8.76874	6.16792e-06	0.000104408
chr3L	5614939	5615439	501	*	6.85174	4.86562	7.6571	-2.75449	6.55933e-06	0.000109447
chr2R	2431342	2431842	501	*	6.79477	4.78464	7.60356	-2.78162	7.27651e-06	0.000118764
chr2L	18945718	18946218	501	*	6.64485	4.52569	7.46845	-2.90423	7.3211e-06	0.000118764
chr3R	11868182	11868682	501	*	4.74614	0	5.74614	-8.73373	8.32893e-06	0.000132118
chr3L	11026185	11026685	501	*	6.69402	4.63411	7.50974	-2.8377	8.37047e-06	0.000132118
chr2L	19226032	19226532	501	*	4.74213	0	5.74213	-8.72973	8.54524e-06	0.000133078
chr3R	7686656	7687156	501	*	5.96206	3.22065	6.84994	-3.58022	8.88079e-06	0.000135558
chr3L	16481755	16482255	501	*	7.66714	6.1829	8.38309	-2.1665	8.93663e-06	0.000135558
chr2R	11018239	11018739	501	*	6.86606	4.93735	7.66294	-2.68889	9.34991e-06	0.000140009
chr2L	4361388	4361888	501	*	6.07353	3.50432	6.94656	-3.39637	1.05386e-05	0.000155811
chr3R	23026821	23027321	501	*	6.41042	4.16949	7.24913	-3.03919	1.07515e-05	0.000156972
chr2R	4118325	4118825	501	*	6.13281	3.64414	6.9982	-3.3095	1.15395e-05	0.000166397
chr3L	5941441	5941941	501	*	4.70858	0	5.70858	-8.69626	1.17603e-05	0.000167513
chr2R	4180987	4181487	501	*	7.87101	6.51663	8.55708	-2.00721	1.23153e-05	0.000173304
chr3L	5843968	5844468	501	*	5.1661	0.609505	6.13511	-5.38286	1.44572e-05	0.000201024
chr3L	9757841	9758341	501	*	5.53662	2.17556	6.46465	-4.22035	1.48643e-05	0.000204253
chr3R	17549683	17550183	501	*	5.06159	0.0199698	6.03952	-5.82307	1.52207e-05	0.000206195
chr2L	507071	507571	501	*	8.36059	7.24965	8.98071	-1.69847	1.53587e-05	0.000206195
chr2R	15466134	15466634	501	*	7.17452	5.49696	7.92932	-2.39738	1.6232e-05	0.000215443
chr2R	7376924	7377424	501	*	5.72469	2.78022	6.6278	-3.7921	1.71727e-05	0.000225368
chr3R	25103601	25104101	501	*	4.6533	0	5.6533	-8.64112	1.89827e-05	0.000246353
chr3L	4747048	4747548	501	*	5.52258	2.20753	6.44822	-4.17245	1.96934e-05	0.000251041
chr2R	7900303	7900803	501	*	5.29154	1.35296	6.24371	-4.79241	1.97738e-05	0.000251041
chr2R	3301321	3301821	501	*	6.18155	3.85854	7.02966	-3.1285	2.13228e-05	0.000267796
chrX	1865987	1866487	501	*	6.57781	4.60773	7.38084	-2.73514	2.64728e-05	0.000328738
chr2R	20050663	20051163	501	*	4.61152	0	5.61152	-8.59944	2.69502e-05	0.000328738
chr2R	7379507	7380007	501	*	4.99338	0	5.97086	-5.79215	2.70195e-05	0.000328738
chr2R	12983387	12983887	501	*	4.60914	0	5.60914	-8.59707	2.73089e-05	0.000328833
chr2R	12275301	12275801	501	*	4.60608	0	5.60608	-8.59402	2.77768e-05	0.000331054
chr3R	922846	923346	501	*	5.89938	3.32838	6.77257	-3.3964	2.89528e-05	0.000341584
chr2R	6660787	6661287	501	*	6.88614	5.12416	7.65604	-2.49591	2.9372e-05	0.000343065
chr3R	13018650	13019150	501	*	4.58964	0	5.58964	-8.57762	3.15723e-05	0.000365113
chr2R	2449129	2449629	501	*	5.08379	0.594333	6.05132	-5.31397	3.20973e-05	0.000367545
chr2R	20433135	20433635	501	*	4.57545	0	5.57545	-8.56347	3.54072e-05	0.000401511
chrX	18868715	18869215	501	*	6.85419	5.10078	7.62261	-2.48578	3.61478e-05	0.000405968
chr2L	422849	423349	501	*	5.21642	1.34186	6.16638	-4.72609	4.12462e-05	0.000458815
chr2L	18572715	18573215	501	*	6.73203	4.93059	7.50865	-2.54145	4.25284e-05	0.000468615
chr3L	18003367	18003867	501	*	6.65203	4.8042	7.43628	-2.59498	4.32383e-05	0.000471985
chr3L	1827939	1828439	501	*	5.13003	1.02991	6.08734	-4.94258	4.936e-05	0.000533819
chrX	10009531	10010031	501	*	6.65365	4.83805	7.43262	-2.55763	5.35813e-05	0.000570346
chr2R	7252095	7252595	501	*	9.03923	8.27996	9.53412	-1.22205	5.37141e-05	0.000570346
chr3L	11366375	11366875	501	*	7.03412	5.44391	7.77213	-2.29317	5.99384e-05	0.000630703
chrX	13436014	13436514	501	*	5.83358	3.35306	6.69817	-3.2979	6.08115e-05	0.000634177
chr3L	22413916	22414416	501	*	4.50014	0	5.50014	-8.48836	6.32489e-05	0.000653759
chr2L	21923745	21924245	501	*	6.68177	4.90889	7.45355	-2.50797	6.43058e-05	0.000658852
chr2R	3302692	3303192	501	*	4.48836	0	5.48836	-8.47661	6.70288e-05	0.00068078
chr2R	18921509	18922009	501	*	6.19684	4.10407	7.01698	-2.87217	6.95937e-05	0.000700737
chr3L	485092	485592	501	*	4.48021	0	5.48021	-8.46849	7.24943e-05	0.000723703
chr2R	18910253	18910753	501	*	4.46791	0	5.46791	-8.45622	7.99719e-05	0.000791587
chr3R	4687724	4688224	501	*	5.89107	3.54375	6.74186	-3.15276	8.46297e-05	0.000830651
chr2L	7962111	7962611	501	*	6.17131	4.09839	6.98879	-2.84966	8.64677e-05	0.000841619
chr3R	9687261	9687761	501	*	5.05564	1.00138	6.01155	-4.89472	9.02353e-05	0.000871032
chr3R	6376653	6377153	501	*	6.2539	4.27613	7.05805	-2.74235	0.000101045	0.00096738
chr3R	3967549	3968049	501	*	4.41602	0	5.41602	-8.40448	0.0001145	0.00108728
chr2L	16282013	16282513	501	*	6.33079	4.44081	7.12172	-2.64227	0.000121482	0.00114428
chr2R	2482905	2483405	501	*	7.40224	6.07107	8.08261	-1.97778	0.000127887	0.00119498
chr3R	7695409	7695909	501	*	4.36373	5.36373	0	8.38403	0.000135064	0.00125202
chr3L	17423531	17424031	501	*	5.3645	2.36366	6.27145	-3.84374	0.000154178	0.00141795
chr3R	16445550	16446050	501	*	4.36503	0	5.36503	-8.35364	0.000161352	0.00147234
chr2R	15693204	15693704	501	*	6.90564	5.40007	7.62619	-2.19104	0.000182813	0.00165382
chr3L	22184302	22184802	501	*	5.80904	3.54411	6.65057	-3.06122	0.000184073	0.00165382
chr2R	7081656	7082156	501	*	6.74362	5.16362	7.47959	-2.28023	0.000189933	0.00169345
chr3L	16168383	16168883	501	*	6.1636	4.23694	6.96017	-2.6835	0.000193344	0.0017108
chr3L	18212270	18212770	501	*	4.3271	0	5.3271	-8.31584	0.000204844	0.00179893
chrX	18158940	18159440	501	*	4.87891	0.614259	5.84089	-5.08476	0.000219249	0.00191107
chr2L	499812	500312	501	*	6.83975	5.33358	7.56042	-2.19161	0.000227481	0.00196813
chr3R	2767048	2767548	501	*	4.30839	0	5.30839	-8.29718	0.000230054	0.00197576
chr3L	5626410	5626910	501	*	6.09165	4.14694	6.89093	-2.70375	0.000232943	0.00198597
chr3L	22129778	22130278	501	*	4.29622	0	5.29622	-8.28505	0.000251397	0.00212777
chr2R	18785860	18786360	501	*	4.2728	0	5.2728	-8.26171	0.000286876	0.00241059
chrX	18150770	18151270	501	*	6.69868	5.15912	7.42639	-2.23156	0.000291094	0.00242855
chr2R	2434907	2435407	501	*	8.07889	7.09529	8.65835	-1.53042	0.000314605	0.00260609
chr2R	14230049	14230549	501	*	6.37568	4.68207	7.13343	-2.41394	0.000328385	0.00269308
chr2R	7488957	7489457	501	*	7.90158	6.85955	8.50029	-1.60793	0.000329717	0.00269308
chr3L	18012142	18012642	501	*	6.97568	5.5847	7.67051	-2.05121	0.000339614	0.00275464
chrX	18431075	18431575	501	*	7.00281	5.62573	7.69434	-2.0341	0.000343639	0.00276807
chr3L	14414774	14415274	501	*	4.23764	0	5.23764	-8.22666	0.000355402	0.00284322
chr2R	1787288	1787788	501	*	4.79981	0.557086	5.76119	-5.06047	0.000361743	0.00287005
chr3R	22978705	22979205	501	*	4.23145	0	5.23145	-8.2205	0.00036367	0.00287005
chr3R	6348656	6349156	501	*	4.21414	0	5.21414	-8.20324	0.000403499	0.003163
chrX	18433070	18433570	501	*	7.9336	6.9232	8.52202	-1.56607	0.000409019	0.0031849
chr3L	10770935	10771435	501	*	7.04278	5.71059	7.72341	-1.9785	0.000427932	0.0033101
chr3R	10101442	10101942	501	*	6.18268	4.41918	6.95284	-2.49501	0.000437668	0.00336147
chr2R	2979727	2980227	501	*	4.67864	0.0259195	5.64967	-5.42858	0.000442816	0.00336147
chr2R	3001544	3002044	501	*	4.19934	0	5.19934	-8.18849	0.000443208	0.00336147
chr3L	8489689	8490189	501	*	4.19116	0	5.19116	-8.18034	0.000456302	0.00340819
chr3L	21217804	21218304	501	*	4.19116	0	5.19116	-8.18034	0.000456302	0.00340819
chr2L	669571	670071	501	*	6.1845	4.43229	6.95271	-2.48187	0.000458121	0.00340819
chr2R	20164348	20164848	501	*	4.18797	0	5.18797	-8.17716	0.00046149	0.00341152
chr3L	10708644	10709144	501	*	6.59032	5.07426	7.3131	-2.20292	0.000481653	0.00353818
chr2R	11017001	11017501	501	*	6.85749	5.46579	7.55249	-2.05186	0.000487301	0.0035573
chr3L	22364776	22365276	501	*	4.17428	0	5.17428	-8.16351	0.000504228	0.003658
chr2L	12824287	12824787	501	*	5.602	3.34301	6.44283	-3.05259	0.000514133	0.00370684
chr3L	16167179	16167679	501	*	8.47049	7.65921	8.98663	-1.29512	0.000528205	0.00378493
chr2R	2036772	2037272	501	*	5.97243	4.09874	6.7608	-2.62157	0.000540303	0.00384801
chrX	4275875	4276375	501	*	4.9236	1.35922	5.8613	-4.40477	0.000584391	0.00413678
chr3R	25921129	25921629	501	*	7.32942	6.15076	7.96934	-1.78502	0.00061213	0.00430704
chr2L	5223655	5224155	501	*	4.13896	0	5.13896	-8.12832	0.000617077	0.00431584
chr3L	8020364	8020864	501	*	6.77757	5.38696	7.47231	-2.05035	0.000621768	0.00432277
chr2L	11181747	11182247	501	*	6.20599	4.52828	6.96081	-2.3945	0.000636152	0.00435851
chr2R	14217336	14217836	501	*	7.40064	6.25289	8.03167	-1.74536	0.000641546	0.00435851
chr3R	18024719	18025219	501	*	6.17676	4.48009	6.93506	-2.41665	0.000644629	0.00435851
chr2R	8619852	8620352	501	*	4.12567	0	5.12567	-8.11508	0.000644964	0.00435851
chr3L	14971518	14972018	501	*	6.83491	5.47336	7.52272	-2.01456	0.000645567	0.00435851
chr3L	14627629	14628129	501	*	8.03013	7.09806	8.59171	-1.46104	0.000673523	0.00452112
chr2R	13724857	13725357	501	*	4.11762	0	5.11762	-8.10706	0.000689827	0.0046041
chr2L	8915664	8916164	501	*	4.10848	0	5.10848	-8.09795	0.000710666	0.00471624
chr2L	441137	441637	501	*	7.67022	6.62697	8.26932	-1.60935	0.00072106	0.00475818
chr3R	26087582	26088082	501	*	6.22264	4.58044	6.97079	-2.35256	0.000735196	0.00482196
chr3L	15253846	15254346	501	*	6.9541	5.66027	7.62506	-1.93041	0.000738982	0.00482196
chr3L	20910387	20910887	501	*	6.49085	4.99742	7.20879	-2.17525	0.000749153	0.00486117
chrX	586770	587270	501	*	4.09645	0	5.09645	-8.08597	0.000769552	0.00496595
chr3R	2850558	2851058	501	*	4.88683	1.35986	5.82286	-4.3658	0.000775057	0.00497399
chr2R	2408202	2408702	501	*	5.38441	2.95468	6.2439	-3.2368	0.000824142	0.00524196
chr3R	4701865	4702365	501	*	5.40785	3.01958	6.26303	-3.19213	0.000829951	0.00524196
chr2L	15211776	15212276	501	*	4.85829	1.30156	5.79565	-4.39542	0.000830276	0.00524196
chr3L	3394729	3395229	501	*	7.59941	6.55906	8.19757	-1.60546	0.000917231	0.00575982
chr3L	50804	51304	501	*	4.05815	0	5.05815	-8.04782	0.000941733	0.00585172
chr3L	21453207	21453707	501	*	8.30257	7.48493	8.82124	-1.30394	0.000941887	0.00585172
chr3L	13492525	13493025	501	*	6.95885	5.70249	7.62006	-1.88328	0.000965059	0.00596396
chr3L	696977	697477	501	*	5.23718	2.62411	6.11418	-3.43203	0.000990405	0.00608839
chr2R	20694401	20694901	501	*	5.7101	3.75907	6.51032	-2.70834	0.00106937	0.00651891
chrX	14630660	14631160	501	*	4.02896	0	5.02896	-8.01873	0.0010716	0.00651891
chr3R	4041744	4042244	501	*	5.90294	4.1302	6.67469	-2.50434	0.00111795	0.00676564
chr3R	710352	710852	501	*	6.31331	4.80817	7.03376	-2.18883	0.00118831	0.00709793
chrX	16824583	16825083	501	*	5.73679	3.83476	6.52959	-2.65252	0.00119286	0.00709793
chrX	9362683	9363183	501	*	5.70241	3.77022	6.49982	-2.68679	0.00120152	0.00709793
chr3R	23015073	23015573	501	*	4.00384	0	5.00384	-7.99371	0.0012019	0.00709793
chr2R	4210481	4210981	501	*	5.49644	3.33871	6.32498	-2.93919	0.00120324	0.00709793
chr2R	14144840	14145340	501	*	8.12337	7.27852	8.65267	-1.34168	0.00127884	0.00750595
chr2L	5287882	5288382	501	*	6.63481	5.29437	7.31748	-1.98791	0.00130622	0.00762115
chr2R	2879149	2879649	501	*	3.98776	0	4.98776	-7.97769	0.00131152	0.00762115
chr2L	1408540	1409040	501	*	3.98513	0	4.98513	-7.97507	0.00132132	0.0076401
chr3R	15108724	15109224	501	*	5.18407	2.60972	6.05757	-3.38973	0.001423	0.00818751
chr2L	1460741	1461241	501	*	3.97096	0	4.97096	-7.96096	0.00143292	0.00820418
chr3R	17473804	17474304	501	*	5.93369	4.23843	6.69174	-2.41383	0.00145722	0.00823014
chr3L	22122975	22123475	501	*	6.89973	5.68034	7.55098	-1.83635	0.00146409	0.00823014
chrX	13289997	13290497	501	*	7.35179	6.28586	7.95808	-1.63888	0.00146413	0.00823014
chr3L	800200	800700	501	*	3.96137	0	4.96137	-7.9514	0.00147152	0.00823014
chr2R	4234130	4234630	501	*	3.96029	0	4.96029	-7.95034	0.00147586	0.00823014
chr3R	13526526	13527026	501	*	7.69689	6.739	8.26753	-1.49568	0.00148563	0.00823014
chr3L	19865495	19865995	501	*	3.95762	0	4.95762	-7.94767	0.00148678	0.00823014
chr2R	8874379	8874879	501	*	6.20283	4.68855	6.92523	-2.19948	0.00154997	0.00853944
chr2R	3316629	3317129	501	*	8.66192	7.98863	9.11917	-1.09839	0.00159751	0.00876006
chrX	17728022	17728522	501	*	7.86689	6.97377	8.41439	-1.40795	0.00170224	0.00929074
chr2L	13777033	13777533	501	*	5.81386	4.08068	6.57873	-2.45768	0.0018207	0.00989103
chr2R	3029389	3029889	501	*	3.91042	0	4.91042	-7.90067	0.00183242	0.00989156
chr2L	306997	307497	501	*	3.90931	0	4.90931	-7.89956	0.00183773	0.00989156
chrX	13436892	13437392	501	*	6.03006	4.45463	6.76511	-2.27227	0.00187664	0.0100546
chr2R	14106437	14106937	501	*	6.60607	5.3121	7.27707	-1.92988	0.00188641	0.0100609
chr2L	9946014	9946514	501	*	4.76108	1.36204	5.69102	-4.23221	0.00190505	0.0100814
chr3R	7023686	7024186	501	*	7.45788	6.45627	8.04337	-1.55398	0.00190753	0.0100814
chr2L	7973453	7973953	501	*	6.7583	5.53108	7.41169	-1.84605	0.00197237	0.0103018
chr3L	18236642	18237142	501	*	6.54218	5.23066	7.21763	-1.95168	0.00197448	0.0103018
chr3L	4383579	4384079	501	*	4.72965	1.28473	5.66184	-4.27827	0.00197569	0.0103018
chr3L	10845964	10846464	501	*	8.33828	7.59406	8.82681	-1.20045	0.00201373	0.0104535
chr2R	11699261	11699761	501	*	3.88707	0	4.88707	-7.87742	0.00202823	0.0104809
chr2L	6710191	6710691	501	*	3.88538	0	4.88538	-7.87573	0.00203696	0.0104809
chr2L	18561748	18562248	501	*	5.79773	4.08988	6.55807	-2.4279	0.00215804	0.0110552
chr3L	21714288	21714788	501	*	3.86392	0	4.86392	-7.85436	0.00224058	0.011428
chr3L	1692297	1692797	501	*	6.14594	4.67599	6.85875	-2.14559	0.00228804	0.0116192
chr2R	11195745	11196245	501	*	6.49964	5.1962	7.17305	-1.94147	0.00230751	0.0116674
chrX	3048048	3048548	501	*	5.44555	3.42028	6.25648	-2.79036	0.00233081	0.0117321
chr3L	21246455	21246955	501	*	8.08659	7.28683	8.59812	-1.27883	0.00234039	0.0117321
chr2L	5296901	5297401	501	*	7.73222	6.83479	8.2813	-1.41376	0.00236711	0.0118153
chrX	8942005	8942505	501	*	7.19165	6.13936	7.79362	-1.62078	0.00242633	0.012031
chr3L	69286	69786	501	*	6.79376	5.61129	7.43475	-1.78908	0.00243985	0.012031
chr3R	20419366	20419866	501	*	4.72424	1.36269	5.65229	-4.19296	0.00244123	0.012031
chr3R	2551732	2552232	501	*	7.58302	6.65509	8.14314	-1.45514	0.00262455	0.0128801
chr2R	14416152	14416652	501	*	7.69968	6.80624	8.2473	-1.40829	0.00267295	0.0130628
chr3R	709235	709735	501	*	7.23787	6.21381	7.83076	-1.58357	0.00271407	0.0132085
chr2L	10986008	10986508	501	*	4.59437	0.964226	5.5349	-4.45511	0.00274285	0.0132931
chr2R	10798738	10799238	501	*	5.83952	4.21902	6.58349	-2.32503	0.0027663	0.0133251
chr3R	3000394	3000894	501	*	3.80993	0	4.80993	-7.80062	0.00277226	0.0133251
chr3R	16591307	16591807	501	*	7.69393	6.80446	8.24008	-1.40285	0.0028084	0.0134167
chr2L	18311942	18312442	501	*	6.56144	5.3161	7.21971	-1.86858	0.00281429	0.0134167
chr3L	725422	725922	501	*	5.50606	3.59998	6.29949	-2.65537	0.00283983	0.0134834
chr2L	379761	380261	501	*	5.56041	3.72243	6.34306	-2.5776	0.00297713	0.014024
chr3R	493497	493997	501	*	5.63586	3.86929	6.40656	-2.49546	0.0029777	0.014024
chr3R	25103062	25103562	501	*	6.16257	4.7569	6.86083	-2.06716	0.00301988	0.0141655
chr3R	9130827	9131327	501	*	5.73194	4.05391	6.48683	-2.39239	0.00310124	0.014489
chr2R	14233322	14233822	501	*	6.80478	5.66705	7.43288	-1.7316	0.0032	0.0148908
chr2R	2436022	2436522	501	*	7.58852	6.68847	8.13857	-1.41724	0.00331395	0.0153599
chr2R	18578042	18578542	501	*	6.88649	5.78184	7.50471	-1.68885	0.00333411	0.0153923
chr3R	2574925	2575425	501	*	6.28291	4.95498	6.96248	-1.97144	0.00339427	0.01558
chr2R	12725571	12726071	501	*	5.8996	4.36654	6.62595	-2.22085	0.00340145	0.01558
chr2R	4539959	4540459	501	*	5.84827	4.28377	6.58111	-2.25833	0.00343129	0.0156212
chr3R	14282128	14282628	501	*	5.07169	2.63384	5.93201	-3.24065	0.0034372	0.0156212
chr3R	17475451	17475951	501	*	7.58774	6.69251	8.13602	-1.41065	0.00345142	0.015625
chr3L	5618240	5618740	501	*	5.39225	3.42451	6.19494	-2.72471	0.00348716	0.0157259
chr3R	11476550	11477050	501	*	6.27555	4.95676	6.95283	-1.96003	0.00363404	0.0163252
chrX	8089524	8090024	501	*	6.71386	5.5683	7.34426	-1.74154	0.00370811	0.0165942
chr3R	27534726	27535226	501	*	4.64997	1.36391	5.57405	-4.11377	0.0038415	0.0171255
chr3R	10478841	10479341	501	*	6.9427	5.87943	7.54815	-1.63489	0.00391394	0.0173821
chr2R	18189982	18190482	501	*	3.70832	0	4.70832	-7.69947	0.00409866	0.018065
chr3R	7746092	7746592	501	*	3.70832	0	4.70832	-7.69947	0.00409866	0.018065
chr2L	9988607	9989107	501	*	5.50723	3.7125	6.28272	-2.52733	0.00413911	0.0181747
chr3R	2226935	2227435	501	*	5.47265	3.63799	6.25476	-2.57301	0.00419179	0.0183371
chr2R	18564058	18564558	501	*	8.10492	7.36949	8.58969	-1.18782	0.00437595	0.0190713
chr2R	18161124	18161624	501	*	5.90586	4.43502	6.61888	-2.1457	0.00443106	0.0192397
chr2R	15800940	15801440	501	*	5.75475	4.18417	6.48882	-2.2651	0.00446008	0.019294
chr2R	14151831	14152331	501	*	3.68078	0	4.68078	-7.67207	0.00452226	0.0194908
chr2L	9711045	9711545	501	*	5.85767	4.36638	6.57515	-2.17031	0.00456824	0.0196165
chr3R	4053962	4054462	501	*	7.16035	6.18532	7.73689	-1.5182	0.00463969	0.0197882
chr3L	9026932	9027432	501	*	5.66752	4.04203	6.41245	-2.33	0.00464209	0.0197882
chr2R	8604261	8604761	501	*	3.65204	0	4.65204	-7.64347	0.00499316	0.0212073
chr3R	4963840	4964340	501	*	5.38565	3.52371	6.17216	-2.60377	0.00511141	0.0216309
chr3R	11477767	11478267	501	*	6.95546	5.93816	7.54615	-1.57427	0.00522345	0.0220253
chr2R	17027666	17028166	501	*	4.87137	2.27652	5.74674	-3.40581	0.00535209	0.0224294
chr3L	10673908	10674408	501	*	7.54272	6.68715	8.07614	-1.35615	0.00535771	0.0224294
chr3R	726904	727404	501	*	7.0249	6.04003	7.60478	-1.5312	0.00567944	0.0236914
chr3R	492682	493182	501	*	5.26721	3.31405	6.06775	-2.70683	0.00587153	0.0243463
chr2L	21028001	21028501	501	*	4.92211	2.4573	5.78514	-3.26727	0.00587812	0.0243463
chr3L	8833081	8833581	501	*	7.11123	6.15575	7.68104	-1.4919	0.0059175	0.0244228
chr2R	6484332	6484832	501	*	7.20737	6.27998	7.76729	-1.45407	0.00601523	0.0247387
chr3L	8660868	8661368	501	*	6.5689	5.45275	7.19059	-1.70324	0.00603946	0.0247512
chr3L	21101226	21101726	501	*	3.58516	0	4.58516	-7.57693	0.00616169	0.0251638
chr2L	11069054	11069554	501	*	6.71106	5.64766	7.31655	-1.63469	0.00626796	0.0254321
chr3L	15223225	15223725	501	*	4.03345	0	5.0116	-5.68753	0.00627092	0.0254321
chr2R	2394604	2395104	501	*	5.15547	3.08088	5.97318	-2.84251	0.00629851	0.0254556
chr3R	25036179	25036679	501	*	7.41855	6.55396	7.9554	-1.36849	0.00642987	0.0258969
chr3L	14314837	14315337	501	*	5.04072	2.80965	5.87826	-3.0147	0.00647453	0.0259871
chrX	6197663	6198163	501	*	6.25321	5.0351	6.90411	-1.83333	0.00651214	0.0260486
chr2R	14535875	14536375	501	*	6.57273	5.47261	7.18958	-1.68243	0.00657242	0.0262
chr2L	11020982	11021482	501	*	5.57644	3.97201	6.31727	-2.30441	0.00672623	0.0265829
chr3R	12033947	12034447	501	*	7.91706	7.17919	8.40288	-1.19121	0.00673498	0.0265829
chr2L	5372702	5373202	501	*	4.92608	2.53788	5.78126	-3.18478	0.00673676	0.0265829
chr2L	18946576	18947076	501	*	6.27445	5.07286	6.9208	-1.81237	0.00681458	0.0267994
chr2R	5330020	5330520	501	*	6.10927	4.84225	6.77328	-1.89471	0.00698897	0.027393
chrX	673128	673628	501	*	5.58198	3.99925	6.31849	-2.2787	0.00704916	0.0274733
chr3L	22140282	22140782	501	*	6.766	5.73818	7.36012	-1.58793	0.00705649	0.0274733
chr2R	8675559	8676059	501	*	5.95151	4.61389	6.63348	-1.98238	0.00720447	0.0279562
chr3R	892240	892740	501	*	3.53461	0	4.53461	-7.52665	0.00732754	0.0283396
chr2R	19316145	19316645	501	*	5.58261	4.00913	6.31727	-2.26759	0.00739156	0.0284398
chr2L	11182582	11183082	501	*	6.68434	5.63953	7.28394	-1.61022	0.00741151	0.0284398
chr3L	14604747	14605247	501	*	5.68033	4.18405	6.39889	-2.17548	0.00742649	0.0284398
chr3L	16205194	16205694	501	*	6.14238	4.90488	6.79855	-1.85757	0.00753971	0.0287616
chr2L	7004262	7004762	501	*	4.82542	2.30492	5.69388	-3.32517	0.00755978	0.0287616
chr2L	12119566	12120066	501	*	3.98186	0	4.95922	-5.63591	0.00770032	0.0291954
chrX	18807739	18808239	501	*	6.46178	5.35156	7.08169	-1.69533	0.00772379	0.0291954
chr3L	618678	619178	501	*	7.73596	6.9717	8.23293	-1.22863	0.00780353	0.0294017
chr2L	848177	848677	501	*	6.81563	5.8213	7.39869	-1.54354	0.00793533	0.0298021
chrX	1468274	1468774	501	*	8.14893	7.48229	8.60313	-1.08854	0.007984	0.0298888
chr3L	17998312	17998812	501	*	5.79793	4.40002	6.49439	-2.05618	0.00813654	0.0303625
chr2R	20735231	20735731	501	*	6.36964	5.2382	6.99588	-1.7226	0.00819933	0.0304994
chrX	17727153	17727653	501	*	4.9324	2.62775	5.77846	-3.09346	0.00826919	0.0306616
chrX	2356945	2357445	501	*	5.38742	3.67344	6.14886	-2.43224	0.00836814	0.0309303
chr2R	7069219	7069719	501	*	5.42468	3.7549	6.17803	-2.38062	0.00865802	0.0319008
chr3R	9701469	9701969	501	*	6.51943	5.44998	7.12681	-1.64228	0.00874855	0.0321331
chr2R	14222686	14223186	501	*	8.02531	7.34197	8.48714	-1.1128	0.00892468	0.0325165
chr2R	6659612	6660112	501	*	5.36068	3.63916	6.12348	-2.44079	0.00892738	0.0325165
chr3L	3242008	3242508	501	*	6.81556	5.83871	7.39272	-1.52018	0.00893647	0.0325165
chr3L	22151145	22151645	501	*	3.45507	0	4.45507	-7.44755	0.00909125	0.0329769
chrX	8443107	8443607	501	*	7.32544	6.48688	7.85231	-1.33245	0.00938917	0.0339522
chr3R	10917324	10917824	501	*	6.40479	5.31144	7.01957	-1.67327	0.00945604	0.0340884
chr2R	14549450	14549950	501	*	6.45929	5.38953	7.06677	-1.64258	0.009719	0.0349286
chr2R	4892856	4893356	501	*	7.25201	6.40187	7.78335	-1.34841	0.00978201	0.0350472
chr3R	17653331	17653831	501	*	4.38666	1.04268	5.31381	-4.15896	0.00983468	0.0351282
chr3L	14640062	14641015	954	*	6.71615	5.73606	7.29441	-1.52438	0.010421	0.0369962
chrX	7663262	7663762	501	*	4.45361	1.33261	5.36822	-3.93894	0.0104824	0.0371015
chrX	18866632	18867132	501	*	3.40912	0	4.40912	-7.40188	0.01061	0.0374397
chr3R	12035787	12036287	501	*	6.72449	5.75224	7.30008	-1.51391	0.0107577	0.0378464
chr3R	6399319	6399819	501	*	6.18133	5.03274	6.81261	-1.74427	0.0108251	0.0379692
chr3L	21588986	21589486	501	*	5.5174	3.99913	6.24065	-2.20103	0.0108828	0.0380572
chr3R	18150020	18150520	501	*	6.7954	5.8528	7.36071	-1.47415	0.0114615	0.0399611
chr3R	25389143	25389643	501	*	5.57935	4.12403	6.28893	-2.12526	0.0115244	0.040061
chrX	6628653	6629153	501	*	5.95211	4.71893	6.60711	-1.85153	0.0115649	0.0400824
chr2L	430194	430694	501	*	7.07469	6.206	7.61309	-1.37383	0.0116197	0.0401532
chr3R	20797579	20798079	501	*	3.36385	0	4.36385	-7.35687	0.0118298	0.0407589
chr3R	21381311	21381811	501	*	7.84417	7.1524	8.30978	-1.12493	0.0119545	0.0410672
chr3L	14150206	14150706	501	*	3.32962	0	4.32962	-7.32286	0.0129471	0.0443467
chr2R	14123891	14124391	501	*	6.902	6.01273	7.44808	-1.40185	0.0134681	0.0458808
chr3L	14233820	14234320	501	*	5.19939	3.44672	5.96768	-2.47569	0.0134736	0.0458808
chr3L	20726892	20727392	501	*	7.29133	6.4957	7.80118	-1.27255	0.0136259	0.0462648
chr2L	14569626	14570126	501	*	6.02279	4.85865	6.65856	-1.76381	0.0137188	0.0464452
chr2R	7902905	7903405	501	*	7.26041	6.45949	7.7724	-1.27995	0.0137942	0.0465654
chr2L	13044069	13044569	501	*	6.56898	5.59606	7.1448	-1.51457	0.0138575	0.0466442
chrX	10007483	10007983	501	*	6.8359	5.93822	7.38507	-1.41325	0.0141844	0.0476073
chr3L	9735280	9735780	501	*	5.01037	3.06209	5.81019	-2.69844	0.0142429	0.0476668
chr3R	9887232	9887732	501	*	6.92623	6.05614	7.46515	-1.37558	0.0146814	0.048994
chr3R	1938289	1938789	501	*	5.868	4.64762	6.51952	-1.83498	0.0147876	0.0491081
chr2R	14153348	14153848	501	*	6.17486	5.08633	6.78817	-1.66645	0.0147997	0.0491081
