# Supplementary material for: Crol contributes to PRE-mediated repression and Polycomb group proteins recruitment in Drosophila
Source: Nucleic Acids Res. 2023 May 4;51(12):6087–100. doi: 10.1093/nar/gkad336 (PMC10325914; doi:10.1093/nar/gkad336)
Supplement: gkad336_Supplemental_Files [file gkad336_supplemental_files.zip › Erokhin et al - Supplementary File 8. Differentially expressed genes (DEG) list.xlsx]

## Sheet: Description
Supplementary File 8. Erokhin et al. Crol contributes to PRE-mediated repression and Polycomb group proteins recruitment in Drosophila
Differentially expressed genes identified between wild-type and crol-KO third instar larvae
These tables include the detailed information for the genes with significantly altered expression between wild-type and crol-KO third instar larvae. The list of up-regulated (A) and down-regulated genes (B) are displayed separately. Differential expression analysis was performed by using DESeq2 with settings: |log2foldChange|>1, adjusted-p <0.05.

## Sheet: A. Up-regulated
Genename	baseMean	log2FoldChange	lfcSE	stat	pvalue	padj
Cyp4p1	1437.24	4.55341	0.214008	21.2769	1.86016e-100	4.99342e-97
CG10073	1685.65	4.52407	0.215576	20.986	8.80116e-98	1.96882e-94
CG18607	970.176	5.19063	0.249602	20.7956	4.7434e-96	9.09514e-93
CG32751	5423.18	4.36531	0.217546	20.0662	1.4584e-89	1.95746e-86
Hsp70Ba	509.392	4.90505	0.275013	17.8357	3.73402e-71	3.57985e-68
CG16898	669.409	8.00351	0.450204	17.7775	1.05536e-70	9.44337e-68
vanin-like	7799.66	3.74793	0.212154	17.6661	7.65217e-70	6.41922e-67
CG1304	682.502	2.99632	0.171549	17.4663	2.58961e-68	2.04458e-65
CG13445	346.529	3.67418	0.211898	17.3394	2.37346e-67	1.76981e-64
Muc96D	12327.2	2.4595	0.148162	16.6001	6.95915e-62	4.67029e-59
Cyp28a5	3074.85	3.00282	0.181291	16.5636	1.2779e-61	8.16758e-59
CG5791	414.444	4.82805	0.316125	15.2726	1.16457e-52	5.38995e-50
Rbp2	2903.75	2.38367	0.156164	15.2639	1.33138e-52	5.95659e-50
CG12224	228.548	3.84852	0.26171	14.7053	5.96095e-49	2.22244e-46
Yp2	173.808	4.65688	0.317821	14.6525	1.29786e-48	4.70807e-46
scyl	3868.98	2.68261	0.188845	14.2053	8.48816e-46	2.77873e-43
Sgs1	9269.59	3.23166	0.232624	13.8922	7.06277e-44	2.15447e-41
Muc26B	3548.58	2.82066	0.205575	13.7208	7.6179e-43	2.27217e-40
Hsp70Bb	1257.92	2.56098	0.188587	13.5799	5.27075e-42	1.50519e-39
CkIalpha	2595.27	2.09508	0.155289	13.4915	1.7544e-41	4.61717e-39
Hsp68	14850.6	2.77542	0.206602	13.4337	3.83933e-41	9.90989e-39
CG18606	299.34	7.36278	0.55013	13.3837	7.52789e-41	1.9064e-38
GstE3	2780.46	1.98598	0.149692	13.2671	3.59142e-40	8.76438e-38
fax	4649.63	1.83339	0.138516	13.2359	5.44089e-40	1.28119e-37
Cam	10036.6	2.45866	0.18597	13.2207	6.66095e-40	1.51531e-37
CG15308	3641.88	3.6788	0.280785	13.1018	3.21355e-39	7.07087e-37
Mnt	648.644	2.59008	0.206902	12.5184	5.92241e-36	1.26176e-33
CG32284	10858.4	2.21977	0.17938	12.3747	3.58406e-35	7.17989e-33
Unr	1575.13	2.16648	0.178842	12.1139	8.91197e-34	1.68474e-31
Sdc	4162.58	1.74065	0.146298	11.898	1.2123e-32	2.14098e-30
CG6300	127.351	5.87322	0.497294	11.8104	3.45094e-32	5.8631e-30
Ubc-E2H	2098.3	1.80433	0.158449	11.3874	4.82987e-30	7.36665e-28
CG7084	1615	2.04206	0.180959	11.2846	1.56285e-29	2.33074e-27
CG42847	470.781	2.46458	0.219338	11.2365	2.69938e-29	3.98144e-27
CG10621	5258.73	1.95134	0.176508	11.0552	2.06784e-28	2.8613e-26
Cpr78Cc	1096.3	2.60919	0.240384	10.8542	1.90385e-27	2.50524e-25
CG6767	2975.49	1.59735	0.147368	10.8392	2.24483e-27	2.92525e-25
hth	1792.5	1.86544	0.172676	10.8031	3.32618e-27	4.29269e-25
MtnE	3281.67	1.9808	0.184711	10.7238	7.87156e-27	1.00621e-24
Cyp12c1	440.985	2.54223	0.237231	10.7163	8.53768e-27	1.08106e-24
Sirup	5937.3	1.5829	0.149623	10.5793	3.7191e-26	4.38861e-24
CG5162	846.852	1.92557	0.182017	10.579	3.72748e-26	4.38861e-24
rin	3496.6	1.90146	0.179759	10.5779	3.7751e-26	4.40603e-24
Hsromega	7044.24	2.27792	0.217595	10.4686	1.20396e-25	1.39307e-23
Gbeta13F	3718.2	1.52502	0.145806	10.4592	1.32927e-25	1.52491e-23
alt	3039.37	1.6501	0.158613	10.4033	2.39483e-25	2.6347e-23
sn	928.729	1.67408	0.161573	10.3611	3.72483e-25	4.06461e-23
Hsp70Bc	361.979	2.3055	0.226555	10.1763	2.52925e-24	2.7158e-22
CG43084	294.894	2.97313	0.293039	10.1459	3.45705e-24	3.62504e-22
Slc45-1	3103.88	1.5128	0.149413	10.1249	4.28347e-24	4.4568e-22
CG10170	433.592	2.17293	0.21542	10.0869	6.31136e-24	6.51623e-22
alphagamma-element:CR32865	126.504	3.91243	0.390273	10.0248	1.1854e-23	1.19628e-21
CG10081	123.259	7.09708	0.713317	9.9494	2.53711e-23	2.52245e-21
CG13705	1726.24	1.9138	0.193118	9.91002	3.76589e-23	3.66274e-21
pAbp	37504.6	1.3069	0.132787	9.84208	7.41633e-23	7.05971e-21
MtnC	324.562	2.26006	0.229811	9.83443	8.0017e-23	7.51041e-21
CG5724	873.196	2.32814	0.242206	9.61221	7.10082e-22	6.0321e-20
Cpr49Ah	531.18	2.56639	0.267917	9.57903	9.79617e-22	8.21776e-20
CG45050	4346.07	1.44288	0.151306	9.53612	1.48274e-21	1.22848e-19
Claspin	157.654	2.36295	0.248619	9.5043	2.01395e-21	1.64825e-19
Appl	541.839	2.22234	0.233898	9.50133	2.07222e-21	1.68566e-19
Sxl	1580.2	1.41083	0.14905	9.46548	2.92223e-21	2.36278e-19
Pabp2	1392.91	1.40172	0.148719	9.42525	4.29068e-21	3.44848e-19
Yp3	445.03	2.65383	0.281605	9.42395	4.34426e-21	3.47076e-19
Ccp84Ab	136.987	2.55994	0.274489	9.32621	1.09722e-20	8.6629e-19
fne	493.54	1.69377	0.181695	9.32204	1.14119e-20	8.95736e-19
CG16727	3163.66	1.68464	0.180849	9.31522	1.21703e-20	9.49704e-19
CG14205	5161.57	2.88485	0.311262	9.26825	1.89233e-20	1.4597e-18
CG34113	128.009	2.77779	0.30044	9.24573	2.33638e-20	1.79194e-18
CG10560	613.753	1.93741	0.211726	9.15057	5.66354e-20	4.31909e-18
Bsg	8085.62	1.42223	0.155734	9.13244	6.69725e-20	5.07856e-18
CG5002	1851.42	1.50631	0.165178	9.11934	7.55798e-20	5.69905e-18
shep	3546.34	1.6697	0.183711	9.0887	1.00231e-19	7.47387e-18
AkhR	1082.49	1.76179	0.193982	9.08221	1.06396e-19	7.88976e-18
Jhedup	144.575	3.32421	0.37326	8.90589	5.29588e-19	3.80114e-17
Ssdp	841.62	1.67351	0.188425	8.88158	6.59144e-19	4.65633e-17
Hsp26	17924.7	2.06881	0.23336	8.86532	7.62832e-19	5.33267e-17
Prx2540-1	167.868	2.54527	0.29126	8.73884	2.35522e-18	1.58853e-16
CR44316	429.872	2.17959	0.2499	8.72184	2.73719e-18	1.83693e-16
CG5697	222.372	1.97575	0.226803	8.7113	3.00411e-18	1.9961e-16
Rbp6	243.283	2.39001	0.275046	8.68947	3.64129e-18	2.39575e-16
rdx	1325.33	1.55973	0.179528	8.68793	3.69088e-18	2.4091e-16
CG9877	1085.84	1.91166	0.220645	8.66399	4.55547e-18	2.92553e-16
Hrb27C	10204	1.52661	0.176518	8.64844	5.22088e-18	3.32107e-16
Ser6	1090.74	1.44334	0.167758	8.60374	7.7159e-18	4.81688e-16
CR44947	48.8975	4.55048	0.529875	8.58783	8.86308e-18	5.50742e-16
Cpr49Ag	1046.06	1.61752	0.188562	8.57822	9.6354e-18	5.95974e-16
CG13946	291.987	2.57095	0.300549	8.55417	1.18716e-17	7.30921e-16
CG13215	217.304	2.0559	0.240711	8.54094	1.33132e-17	8.15936e-16
Vap-33A	4484.4	1.24358	0.1459	8.52348	1.54834e-17	9.44629e-16
CG15213	688.177	1.5835	0.186138	8.50714	1.78279e-17	1.07972e-15
CkIIbeta	1791.77	1.22665	0.144901	8.46539	2.55301e-17	1.52975e-15
CG10912	21298.2	1.3995	0.166312	8.41493	3.93134e-17	2.34518e-15
CG3285	1816.59	1.6384	0.194815	8.41001	4.09986e-17	2.43488e-15
CG15282	1940.83	2.21897	0.264552	8.38763	4.96038e-17	2.93296e-15
Imp	1127.03	1.48749	0.177871	8.36273	6.12824e-17	3.56074e-15
Pka-C1	2594.4	1.41747	0.170672	8.30518	9.9667e-17	5.66835e-15
CG6188	2220.6	2.58383	0.312995	8.25518	1.51672e-16	8.41217e-15
alpha-Est8	1078.94	1.83398	0.223822	8.19392	2.52848e-16	1.39087e-14
kuz	758.913	1.66526	0.204674	8.13619	4.07914e-16	2.20767e-14
Cpr65Ec	84.6535	2.97808	0.366538	8.12487	4.47846e-16	2.41405e-14
GstE1	1819.83	1.48046	0.182566	8.10919	5.09588e-16	2.73588e-14
CG43795	90.8943	2.74568	0.338996	8.09947	5.52014e-16	2.95184e-14
Hsc70-3	31672.9	1.18974	0.147299	8.07704	6.63595e-16	3.53444e-14
CR45102	180.961	1.98739	0.246642	8.05779	7.76892e-16	4.10529e-14
E2f	1593.02	1.3589	0.170208	7.98376	1.4194e-15	7.41291e-14
chrb	1095.38	1.24678	0.156825	7.95014	1.86302e-15	9.65459e-14
Reph	283.202	1.62813	0.205527	7.92175	2.342e-15	1.20438e-13
CG7560	82.3935	2.44529	0.310314	7.88004	3.27282e-15	1.65142e-13
CG5645	139.071	2.12076	0.27111	7.82251	5.17816e-15	2.59333e-13
Cpr51A	580.19	1.84813	0.236755	7.8061	5.89825e-15	2.94298e-13
LysX	516.979	2.77951	0.357157	7.78232	7.12041e-15	3.51361e-13
Jafrac1	18564.3	1.22523	0.157587	7.77498	7.54575e-15	3.68287e-13
Cpr67Fa2	981.167	2.17751	0.280375	7.76641	8.07405e-15	3.92644e-13
CG15385	368.3	1.4237	0.184457	7.71831	1.17887e-14	5.63087e-13
CG32195	1208.93	1.6332	0.2121	7.70015	1.35906e-14	6.44567e-13
CG3638	746.207	1.91807	0.249958	7.67359	1.67245e-14	7.87635e-13
lolal	1584.78	1.164	0.152386	7.63846	2.1984e-14	1.02812e-12
CG34165	211.966	1.84409	0.241682	7.63024	2.34312e-14	1.09199e-12
Fmr1	1235.55	1.54299	0.2026	7.61594	2.61783e-14	1.2116e-12
Cyp4e3	6278.24	5.00415	0.658636	7.59774	3.01344e-14	1.38991e-12
CG11825	113.93	2.36002	0.311405	7.57862	3.4924e-14	1.60531e-12
PebIII	2993.62	1.34573	0.178194	7.55204	4.28509e-14	1.93651e-12
CG1544	1305.89	1.35241	0.179441	7.53681	4.81598e-14	2.16913e-12
R	3077.43	1.22655	0.162992	7.52523	5.26271e-14	2.36241e-12
CG15309	672.846	1.3604	0.181708	7.48674	7.06047e-14	3.14836e-12
CG12766	98.7238	2.11853	0.283215	7.48028	7.41643e-14	3.29614e-12
Akap200	6265.36	1.15233	0.154407	7.46291	8.46295e-14	3.74884e-12
tlk	1579.46	1.6104	0.216406	7.44155	9.95143e-14	4.36497e-12
CG10960	3024.87	1.21706	0.163645	7.43718	1.02861e-13	4.49705e-12
Prx2540-2	817.821	1.49155	0.201054	7.41863	1.18334e-13	5.0721e-12
CG12896	109.887	3.02519	0.407802	7.41827	1.18659e-13	5.0721e-12
GstE8	616.232	1.41027	0.190097	7.41865	1.18319e-13	5.0721e-12
jim	2009.1	1.64038	0.221917	7.39184	1.44806e-13	6.15061e-12
CG11486	1681.32	1.44076	0.19497	7.38963	1.47243e-13	6.23438e-12
Muc68E	129.1	2.49681	0.340154	7.34024	2.13204e-13	8.91472e-12
CG11180	267.403	1.64778	0.224616	7.33599	2.20081e-13	9.17369e-12
CG6836	163.607	1.64953	0.224981	7.33186	2.26974e-13	9.43174e-12
CG32425	1749.04	1.03805	0.142176	7.30115	2.85311e-13	1.16397e-11
schlank	2454.45	1.12874	0.15467	7.29777	2.92586e-13	1.19003e-11
14-3-3epsilon	14440.3	1.11025	0.152578	7.27665	3.42207e-13	1.38347e-11
CG3700	608.598	1.33017	0.182834	7.27532	3.45604e-13	1.393e-11
Hsp27	11530.7	1.7053	0.234527	7.27123	3.56234e-13	1.42728e-11
CrebA	1596.66	1.28955	0.177421	7.26832	3.63985e-13	1.44968e-11
Surf6	285.446	1.53295	0.211016	7.26462	3.74094e-13	1.48553e-11
CG30082	112.839	2.06934	0.28491	7.26315	3.78189e-13	1.49296e-11
Syp	6015.43	1.2597	0.174012	7.23917	4.51427e-13	1.75625e-11
CG13315	27099.5	1.11461	0.154843	7.19831	6.09631e-13	2.31798e-11
CG12826	378.564	1.53838	0.214133	7.18424	6.75825e-13	2.56241e-11
CG8157	4360.12	1.31402	0.183359	7.16637	7.70151e-13	2.89551e-11
CG14191	74.787	2.29935	0.321444	7.1532	8.47773e-13	3.17844e-11
CG9821	7660.23	1.21382	0.170238	7.13014	1.00267e-12	3.70739e-11
sgg	2497.88	1.40348	0.197178	7.11783	1.09639e-12	4.02071e-11
CBP	1119.89	1.19972	0.168631	7.11444	1.1237e-12	4.09844e-11
Uhg2	120.66	2.06187	0.290088	7.10772	1.17977e-12	4.2913e-11
bun	5214.82	1.17012	0.164656	7.10646	1.19058e-12	4.31892e-11
CG18003	2020.42	1.33494	0.188064	7.09836	1.26247e-12	4.56735e-11
Syt4	356.161	1.45361	0.206396	7.04283	1.88376e-12	6.74237e-11
HIP	444.134	1.18988	0.169166	7.03378	2.01006e-12	7.13732e-11
CG3788	224.035	1.64342	0.233681	7.03274	2.02517e-12	7.17197e-11
Uhg5	241.364	1.72891	0.246438	7.01558	2.29001e-12	8.06732e-11
dlg1	1116.95	1.39868	0.19947	7.01199	2.34951e-12	8.23371e-11
corto	881.827	1.42676	0.203563	7.00894	2.40138e-12	8.37178e-11
CG3800	11193.2	1.0395	0.14837	7.00615	2.44974e-12	8.49622e-11
CG17778	101.537	2.03001	0.289833	7.00408	2.48619e-12	8.60042e-11
Orc6	235.343	1.72654	0.246522	7.00358	2.49502e-12	8.60877e-11
rgr	1162.12	1.52313	0.217623	6.99893	2.57931e-12	8.85409e-11
Lcp65Ag2	428.847	1.82524	0.260783	6.99906	2.57694e-12	8.85409e-11
CG3961	3927.35	1.14116	0.163062	6.99828	2.59119e-12	8.87217e-11
CG8679	205.94	1.66323	0.239175	6.95401	3.55044e-12	1.20949e-10
tyn	474.613	1.23975	0.178915	6.92926	4.23038e-12	1.43023e-10
AGO1	2034.05	1.47216	0.21252	6.92713	4.29472e-12	1.44834e-10
sty	936.458	1.09411	0.157966	6.92624	4.32186e-12	1.45384e-10
dm	910.014	1.49966	0.216738	6.91923	4.54109e-12	1.51996e-10
l(3)neo38	1130.58	1.4255	0.206086	6.91701	4.61287e-12	1.54015e-10
Atg18b	941.288	1.13295	0.164857	6.87234	6.31582e-12	2.07264e-10
crp	1027.28	1.28715	0.187417	6.86784	6.51802e-12	2.13378e-10
Gadd45	693.075	1.59447	0.232374	6.86167	6.80586e-12	2.22259e-10
CG30413	130.247	1.86992	0.27314	6.84603	7.59297e-12	2.45634e-10
Oat	2599.62	1.75062	0.255715	6.84599	7.59486e-12	2.45634e-10
CG8677	1181.26	1.70057	0.248691	6.83812	8.02412e-12	2.58894e-10
CG34436	165.859	1.99829	0.292643	6.82841	8.58586e-12	2.75692e-10
CG32444	2504.46	1.31086	0.192103	6.82374	8.87033e-12	2.84147e-10
CG7120	334.688	1.32554	0.195834	6.7687	1.29948e-11	4.14289e-10
ctp	6819.69	1.0791	0.159716	6.75633	1.41532e-11	4.49087e-10
ed	1433.41	1.32498	0.196384	6.74691	1.51024e-11	4.78077e-10
CG15554	73.2393	2.58881	0.384919	6.72559	1.74885e-11	5.52307e-10
Lcp65Ag3	1630.33	1.5156	0.225565	6.71912	1.8283e-11	5.76044e-10
Atpalpha	5475.64	1.25828	0.187358	6.71594	1.86853e-11	5.85966e-10
CG2865	748.519	1.40183	0.208797	6.71384	1.89573e-11	5.93111e-10
CG13067	1708.54	1.12333	0.167385	6.71103	1.93259e-11	6.01438e-10
CG7433	2900.28	1.19128	0.177514	6.71094	1.93369e-11	6.01438e-10
CLIP-190	3087.18	1.16243	0.173292	6.70794	1.97396e-11	6.0907e-10
CR43283	3825.7	1.32565	0.197624	6.70794	1.97388e-11	6.0907e-10
larp	2477.45	1.60108	0.239063	6.69731	2.12294e-11	6.5204e-10
CG14961	67.9475	2.33942	0.349834	6.68724	2.27413e-11	6.95294e-10
CG17681	85.4548	2.05787	0.307868	6.68425	2.32106e-11	7.06422e-10
qkr54B	539.329	1.18305	0.177018	6.68318	2.33813e-11	7.1001e-10
MtnB	1326.55	2.21164	0.331301	6.67563	2.46177e-11	7.45866e-10
Lip4	1321.23	1.12004	0.168322	6.65417	2.84899e-11	8.51653e-10
mamo	826.694	1.74145	0.262186	6.64204	3.09379e-11	9.20727e-10
CG34454	238.771	1.50508	0.227365	6.61964	3.60069e-11	1.0645e-09
egr	1262.61	1.02113	0.154307	6.61752	3.65277e-11	1.07753e-09
tej	65.8851	2.22993	0.337353	6.61008	3.84113e-11	1.12813e-09
CG9650	222.837	1.56349	0.236825	6.60187	4.06003e-11	1.18723e-09
CtBP	3016.11	1.0226	0.155184	6.58961	4.40988e-11	1.28673e-09
CG34280	45.1506	4.5432	0.696157	6.52612	6.7497e-11	1.93165e-09
CG15155	3042.86	1.40397	0.215218	6.52349	6.86916e-11	1.96166e-09
CG8949	545.229	1.44185	0.221092	6.52149	6.96115e-11	1.9795e-09
CG14893	39.2019	3.54276	0.544155	6.51057	7.48677e-11	2.11999e-09
Sfp23F	29.3895	3.54584	0.545693	6.49787	8.14639e-11	2.30191e-09
Bacc	7591.58	1.00499	0.154853	6.48996	8.58602e-11	2.42104e-09
CG6329	225.157	1.4277	0.220732	6.46802	9.92963e-11	2.78237e-09
Pkc98E	467.741	1.62052	0.250722	6.46342	1.02361e-10	2.86227e-09
vig	2140.9	1.09119	0.16885	6.46246	1.03012e-10	2.87448e-09
Dl	355.83	1.35417	0.209645	6.45934	1.05163e-10	2.92237e-09
Amun	1826.32	1.12784	0.174994	6.44503	1.15576e-10	3.18535e-09
CG16926	5718.36	1.14793	0.178437	6.43328	1.24875e-10	3.43458e-09
CG33267	4103.5	2.0157	0.315477	6.38938	1.6656e-10	4.50721e-09
Yp1	35.2253	4.1454	0.649665	6.38082	1.76146e-10	4.74744e-09
TM4SF	255.257	1.38438	0.217175	6.3745	1.83559e-10	4.92745e-09
CG16884	10408.5	1.44455	0.226676	6.37274	1.85681e-10	4.97448e-09
ari-1	805.657	1.12134	0.176325	6.35951	2.02403e-10	5.36888e-09
wdb	2099.47	1.2122	0.190856	6.3514	2.1336e-10	5.64835e-09
Fbp1	189325	2.11866	0.333907	6.34507	2.22327e-10	5.85675e-09
Mct1	2201.72	1.02733	0.161928	6.34438	2.23326e-10	5.85675e-09
CrebB	767.221	1.21749	0.191902	6.34432	2.23414e-10	5.85675e-09
CG15199	408.273	1.24278	0.196148	6.33592	2.35934e-10	6.14893e-09
CR42491	265.472	1.28072	0.204072	6.2758	3.47843e-10	8.96112e-09
mei-P26	812.668	1.48171	0.237219	6.24616	4.2067e-10	1.06936e-08
Golgin245	1324.3	1.21304	0.194616	6.23297	4.57668e-10	1.15467e-08
CG3604	2461.49	1.05485	0.169308	6.23035	4.65401e-10	1.16978e-08
SK	135.768	2.05986	0.330611	6.23046	4.65074e-10	1.16978e-08
rgn	1367.68	1.39062	0.223278	6.22822	4.7175e-10	1.18352e-08
Gmap	1719.27	1.07985	0.17345	6.22572	4.79334e-10	1.2003e-08
sdt	880.986	1.37044	0.221025	6.20038	5.63267e-10	1.3923e-08
Prat2	2656.91	1.27873	0.206632	6.18842	6.07685e-10	1.49111e-08
CG34426	906.902	1.65341	0.267287	6.18591	6.1747e-10	1.51235e-08
CG1368	1133.53	1.52136	0.246111	6.18161	6.34527e-10	1.5513e-08
NFAT	945.776	1.51621	0.245428	6.17781	6.49956e-10	1.58613e-08
hoe1	373.247	1.33703	0.216537	6.17461	6.63256e-10	1.61388e-08
ct	796.716	1.58522	0.256737	6.1745	6.63732e-10	1.61388e-08
CG11138	458.291	1.53739	0.249142	6.17074	6.79723e-10	1.64977e-08
CG12607	712.767	1.52129	0.246951	6.16029	7.26102e-10	1.75599e-08
Trf2	1289.26	1.42892	0.232558	6.14435	8.02915e-10	1.93478e-08
CG43112	26.2053	4.49853	0.732756	6.13919	8.29418e-10	1.98794e-08
CG32758	766.295	1.03935	0.170463	6.09724	1.07916e-09	2.53668e-08
CG15628	195.208	1.4266	0.234039	6.09559	1.09035e-09	2.5585e-08
zip	7830.64	1.36519	0.224099	6.09191	1.11572e-09	2.60891e-08
CG15765	101.787	1.85935	0.305422	6.0878	1.14475e-09	2.67181e-08
CanA-14F	568.243	1.20391	0.197872	6.0843	1.16999e-09	2.7216e-08
Su(Tpl)	2104.1	1.32901	0.218832	6.07321	1.25376e-09	2.91142e-08
CG13312	511.106	1.23999	0.204246	6.07108	1.2705e-09	2.93149e-08
Tis11	1834.39	1.09097	0.179698	6.07112	1.27019e-09	2.93149e-08
CG10777	1233.8	1.36615	0.226031	6.04406	1.50283e-09	3.41881e-08
ImpL1	49.5265	2.72834	0.451781	6.03908	1.54994e-09	3.52001e-08
CG7173	58.793	2.01707	0.334502	6.03007	1.63886e-09	3.71568e-08
pod1	1610	1.1762	0.19518	6.02625	1.67803e-09	3.79167e-08
Crtc	704.227	1.18903	0.197516	6.0199	1.74522e-09	3.93687e-08
rudhira	2458.74	1.50411	0.250691	5.99986	1.97492e-09	4.44009e-08
nrv3	702.913	1.11679	0.186412	5.99101	2.0854e-09	4.66503e-08
CG15530	186.143	1.34168	0.224578	5.97422	2.31199e-09	5.13768e-08
tau	395.285	1.06056	0.177849	5.96327	2.47237e-09	5.45792e-08
Sema-2b	310.038	1.1764	0.197313	5.96209	2.49037e-09	5.47964e-08
psq	1409.41	1.16982	0.196828	5.94336	2.7924e-09	6.09424e-08
Hsp67Ba	755.973	1.25899	0.21186	5.94254	2.80631e-09	6.11467e-08
Lim1	113.472	1.47621	0.248504	5.94037	2.84377e-09	6.18623e-08
fkh	694.089	1.30571	0.220017	5.93458	2.94605e-09	6.38802e-08
Edg91	279.417	1.29294	0.217978	5.93151	3.00154e-09	6.49785e-08
ppk13	56.5964	2.19273	0.369706	5.93101	3.01071e-09	6.50721e-08
Mur2B	64.2784	2.63051	0.44372	5.92832	3.06045e-09	6.60408e-08
ppk6	51.1412	2.20789	0.373068	5.9182	3.2548e-09	6.97858e-08
Cwc25	201.4	1.34647	0.22803	5.90482	3.53037e-09	7.50944e-08
Drak	767.026	1.02172	0.173348	5.89405	3.76844e-09	7.99052e-08
Uro	5463.38	1.17018	0.198886	5.88367	4.01258e-09	8.49477e-08
CG44098	449.035	1.24627	0.214082	5.82148	5.83286e-09	1.21755e-07
CG43444	1773.57	1.75654	0.302006	5.81626	6.01802e-09	1.25425e-07
zfh2	760.334	1.41852	0.244018	5.81318	6.12962e-09	1.27553e-07
Wnt4	86.6654	1.6592	0.285489	5.81177	6.18156e-09	1.28236e-07
CG34380	218.689	1.54388	0.26572	5.81017	6.24081e-09	1.29132e-07
Snoo	769.948	1.25377	0.215791	5.81009	6.24397e-09	1.29132e-07
CG6067	839.558	1.15998	0.199685	5.80902	6.28384e-09	1.29756e-07
mam	784.799	1.51688	0.261409	5.80272	6.5247e-09	1.34111e-07
pr-set7	679.509	1.03271	0.177959	5.80306	6.5115e-09	1.34111e-07
MtnD	1931.72	1.01406	0.174749	5.80293	6.51664e-09	1.34111e-07
CG11248	308.988	1.06482	0.183596	5.79981	6.63917e-09	1.3584e-07
CG2082	356.86	1.12666	0.194283	5.79907	6.66854e-09	1.36233e-07
Lip2	82.931	1.62084	0.279678	5.79536	6.81754e-09	1.38854e-07
Tao	1172.74	1.11198	0.192057	5.78987	7.0439e-09	1.42815e-07
CG14439	661.263	1.11749	0.193281	5.78167	7.39608e-09	1.49054e-07
Rh50	384.064	1.06598	0.18456	5.77576	7.66071e-09	1.54156e-07
CG2121	396.444	1.51077	0.261805	5.77061	7.8985e-09	1.58229e-07
CG15096	1418.11	1.08104	0.187715	5.75894	8.46461e-09	1.69065e-07
spoon	1621.96	1.02458	0.178144	5.75142	8.84965e-09	1.7597e-07
CG3528	28.7534	3.06403	0.53332	5.7452	9.18103e-09	1.8202e-07
CG14619	1149.21	1.05595	0.184377	5.72712	1.02148e-08	2.01327e-07
CG13068	46.559	2.43652	0.425994	5.7196	1.06774e-08	2.10135e-07
Sesn	1019.24	1.07512	0.188096	5.71583	1.0917e-08	2.1391e-07
Fili	317.626	1.21678	0.213582	5.69699	1.2194e-08	2.37544e-07
CG43778	98.1524	1.74205	0.305799	5.69674	1.2212e-08	2.37551e-07
E(spl)malpha-BFM	384.644	1.2904	0.226973	5.68524	1.30631e-08	2.53738e-07
CG12288	112.683	1.4486	0.254863	5.68384	1.31701e-08	2.55446e-07
Hsp67Bc	1246.38	1.9406	0.343074	5.6565	1.54493e-08	2.97078e-07
Cda5	299.625	1.22153	0.216278	5.64797	1.62357e-08	3.11753e-07
CR44748	29.4845	2.84852	0.505058	5.64	1.70055e-08	3.25603e-07
Listericin	1032.7	1.34586	0.238771	5.63663	1.73406e-08	3.31547e-07
Cyp6a16	196.754	1.26551	0.224821	5.62898	1.81283e-08	3.46114e-07
CG14741	407.149	1.31653	0.234125	5.62321	1.87436e-08	3.56846e-07
mnb	726.697	1.20156	0.213731	5.62182	1.88954e-08	3.58719e-07
Sodh-1	3321	1.44153	0.256475	5.62055	1.90349e-08	3.60856e-07
rdgA	261.733	1.61279	0.287045	5.61861	1.92498e-08	3.63903e-07
LRP1	1184.25	1.92736	0.343174	5.61629	1.95102e-08	3.68306e-07
Pka-R2	1551.1	1.06066	0.189263	5.60416	2.09265e-08	3.93383e-07
Hsp70Bbb	35.4725	2.47681	0.44228	5.60009	2.14238e-08	4.01606e-07
bru-3	246.439	1.38097	0.246707	5.5976	2.17337e-08	4.06847e-07
dnc	1060.13	1.20072	0.214593	5.59534	2.20188e-08	4.1161e-07
CG1124	714.238	1.12332	0.200822	5.59364	2.22353e-08	4.14504e-07
Rlb1	166.364	1.19898	0.214409	5.59202	2.2444e-08	4.17813e-07
CG17570	1079.91	1.14378	0.204654	5.58884	2.28589e-08	4.24397e-07
LanB1	2833.15	1.00952	0.180833	5.5826	2.36945e-08	4.39265e-07
CG32767	707.648	1.34956	0.241897	5.57909	2.41784e-08	4.47e-07
CG34362	122.323	1.71428	0.307683	5.57158	2.52443e-08	4.66064e-07
CG12290	680.836	1.14725	0.206151	5.56509	2.6202e-08	4.83081e-07
lid	1253.83	1.21495	0.218368	5.56377	2.64009e-08	4.8608e-07
alpha-Man-I	600.305	1.00258	0.180488	5.55485	2.77857e-08	5.10178e-07
ovo	490.004	1.24104	0.223791	5.54552	2.93076e-08	5.36179e-07
Ipod	97.7587	1.69108	0.305093	5.54282	2.97631e-08	5.43511e-07
Amnionless	594.394	1.10277	0.199216	5.53556	3.10236e-08	5.64991e-07
msi	705.649	1.08584	0.196188	5.53468	3.11798e-08	5.67067e-07
CG14567	370.778	1.24508	0.225091	5.53146	3.17577e-08	5.76297e-07
CR42839	68.7933	1.71933	0.311894	5.51256	3.53654e-08	6.36294e-07
CG13002	26.1495	6.1671	1.11931	5.50975	3.59342e-08	6.44797e-07
GluRIB	59.6522	1.97277	0.358127	5.50858	3.61737e-08	6.48228e-07
CG5953	824.823	1.28358	0.233079	5.50706	3.64875e-08	6.52112e-07
trol	9854.61	1.49113	0.271353	5.49519	3.9029e-08	6.95679e-07
CG42492	323.934	1.32194	0.24089	5.48774	4.0712e-08	7.24716e-07
CG10361	421.665	1.21114	0.22103	5.47954	4.26443e-08	7.56105e-07
DnaJ-1	15464.2	1.12253	0.204899	5.47846	4.29047e-08	7.59719e-07
CG5191	406.618	1.00223	0.183635	5.45776	4.82177e-08	8.40491e-07
CG30098	21.5089	3.73808	0.685597	5.4523	4.97215e-08	8.64459e-07
dsx	261.399	1.0895	0.2	5.44752	5.10769e-08	8.84712e-07
CG7300	629.735	1.66151	0.305353	5.44128	5.28979e-08	9.14052e-07
CHES-1-like	694.549	1.06737	0.196163	5.44123	5.29145e-08	9.14052e-07
gce	468.55	1.11749	0.205459	5.43899	5.35832e-08	9.23227e-07
TwdlV	25.7921	2.99058	0.55089	5.42864	5.67846e-08	9.75881e-07
CG7130	786.715	1.32812	0.244734	5.42681	5.73697e-08	9.84675e-07
Lgr1	182.232	1.14869	0.212502	5.40555	6.46094e-08	1.1047e-06
NAT1	5153.01	1.28025	0.237214	5.39703	6.7754e-08	1.15405e-06
Acp65Aa	53.3038	2.72891	0.506251	5.39042	7.0293e-08	1.19578e-06
dar1	112.417	1.44716	0.268929	5.38119	7.39969e-08	1.25402e-06
CG17211	169.443	1.24269	0.231003	5.37954	7.46775e-08	1.26396e-06
unc-13-4A	85.7162	2.00709	0.373221	5.37774	7.54257e-08	1.27341e-06
CG43646	18.6156	3.80162	0.707435	5.37381	7.70889e-08	1.29823e-06
Uhg1	105.761	1.45098	0.270131	5.37137	7.81385e-08	1.31261e-06
Uhg4	133.628	1.34884	0.251139	5.37088	7.83524e-08	1.31333e-06
Ork1	314.45	1.13081	0.210777	5.36495	8.09727e-08	1.35344e-06
CG16885	14560.2	1.32293	0.246704	5.36242	8.21147e-08	1.37083e-06
CG13228	28.4081	2.88308	0.538439	5.35451	8.57877e-08	1.42682e-06
CR44741	23.3527	2.94227	0.5505	5.34472	9.05556e-08	1.50054e-06
CG7377	170.405	2.04712	0.383117	5.34332	9.12606e-08	1.51036e-06
CG33511	77.1625	1.88615	0.353666	5.33314	9.6529e-08	1.58776e-06
CG9664	843.798	1.10294	0.207016	5.32783	9.93957e-08	1.62694e-06
CG9512	4169.47	1.14699	0.215435	5.32404	1.01487e-07	1.65915e-06
CG31380	253.374	1.29694	0.244031	5.31465	1.06865e-07	1.7315e-06
5-HT7	146.492	1.35714	0.255366	5.31451	1.06945e-07	1.7315e-06
glo	1016.06	1.05536	0.198738	5.31032	1.0943e-07	1.76535e-06
Cpr49Ac	16397.9	1.43619	0.270522	5.30895	1.1026e-07	1.7766e-06
CG18598	57.6221	1.9573	0.368903	5.30575	1.12212e-07	1.80589e-06
CG30069	1492.5	1.81833	0.343522	5.2932	1.20194e-07	1.92742e-06
SP2353	108.919	1.63383	0.309278	5.28274	1.27265e-07	2.02869e-06
CG11835	635.003	1.08198	0.205108	5.27517	1.32633e-07	2.10425e-06
Lsp1alpha	234697	1.41332	0.268072	5.27216	1.34825e-07	2.13398e-06
CG17376	283.477	1.72107	0.327203	5.25994	1.44104e-07	2.2642e-06
CR45625	11.9319	6.84744	1.30481	5.24786	1.53878e-07	2.40717e-06
mthl8	214.164	1.38707	0.264513	5.24387	1.5724e-07	2.45403e-06
DAT	57.2786	1.89075	0.361853	5.22518	1.73986e-07	2.70596e-06
skd	896.311	1.58686	0.30405	5.21907	1.79822e-07	2.78062e-06
Ten-m	1446.61	1.57871	0.303043	5.20953	1.89316e-07	2.91399e-06
cno	835.001	1.26937	0.243803	5.20655	1.92388e-07	2.95788e-06
jv	312.574	1.38825	0.266973	5.19996	1.99327e-07	3.04712e-06
NLaz	495.282	1.8229	0.352271	5.17471	2.28267e-07	3.45022e-06
CG11360	539.776	1.06432	0.206318	5.15867	2.48716e-07	3.74245e-06
CG43736	997.197	1.18215	0.229405	5.1531	2.56213e-07	3.85094e-06
Pde9	466.498	1.18172	0.22969	5.14487	2.67712e-07	4.00583e-06
Cf2	681.619	1.01719	0.197834	5.14162	2.72381e-07	4.06211e-06
plum	359.523	1.25432	0.244073	5.13912	2.76023e-07	4.11186e-06
Socs16D	462.928	1.24902	0.243092	5.13805	2.77603e-07	4.13081e-06
Glut4EF	888.664	1.26503	0.246811	5.12552	2.96724e-07	4.38616e-06
CG43402	34.783	2.08942	0.408978	5.10889	3.24053e-07	4.75349e-06
CG16995	253.123	1.10166	0.21593	5.10193	3.362e-07	4.9102e-06
Galphao	944.102	1.02411	0.200778	5.10073	3.3835e-07	4.93623e-06
CG13678	683.112	1.23491	0.242343	5.09572	3.47425e-07	5.05215e-06
CG32264	1365.71	1.01185	0.198892	5.08745	3.62915e-07	5.26599e-06
cpo	388.935	1.35739	0.266923	5.08531	3.6702e-07	5.31408e-06
bi	281.564	1.20886	0.23778	5.08397	3.69624e-07	5.34025e-06
CR45629	21.4875	3.1299	0.615912	5.08173	3.74014e-07	5.38628e-06
CG4408	808.71	1.33177	0.262696	5.06962	3.98609e-07	5.70377e-06
DopEcR	272.963	1.20291	0.238419	5.04537	4.52635e-07	6.40176e-06
CG42613	73.6819	1.5738	0.311978	5.04458	4.54512e-07	6.42154e-06
CG43668	18.104	4.52038	0.898046	5.03357	4.81421e-07	6.7732e-06
CG18641	69.6436	1.56506	0.31137	5.02639	4.99809e-07	7.01719e-06
Eip93F	120.175	1.77801	0.354011	5.02246	5.10151e-07	7.15491e-06
CG11319	98.8352	1.4563	0.290009	5.02158	5.12476e-07	7.18001e-06
Atg17	1028.62	1.01887	0.20332	5.01118	5.4096e-07	7.53191e-06
CASK	596.048	1.18081	0.23585	5.00661	5.53962e-07	7.69698e-06
CG8944	330.955	1.04135	0.208982	4.98299	6.26089e-07	8.61884e-06
Ptp10D	924.198	1.09595	0.220654	4.96684	6.80527e-07	9.31094e-06
Su(var)2-HP2	574.651	1.35404	0.27284	4.96274	6.95039e-07	9.49014e-06
CG15336	102.963	1.43051	0.288483	4.95872	7.09577e-07	9.66908e-06
CG13177	538.1	1.29847	0.262209	4.95202	7.34469e-07	9.94575e-06
CR44766	44.6402	1.86059	0.376179	4.94602	7.57472e-07	1.01974e-05
SKIP	392.852	1.36186	0.275661	4.94034	7.7987e-07	1.0457e-05
Nckx30C	132.836	1.26283	0.256086	4.93128	8.16915e-07	1.0887e-05
IA-2	1799.18	1.28309	0.260269	4.92988	8.22797e-07	1.09234e-05
CG7091	41.6902	1.82768	0.370731	4.92994	8.22532e-07	1.09234e-05
CG42561	60.1592	1.91062	0.388006	4.9242	8.47041e-07	1.12231e-05
Sema-1a	226.076	1.38282	0.280871	4.92333	8.50818e-07	1.1262e-05
nAChRalpha6	93.0171	1.60215	0.325648	4.9199	8.65901e-07	1.14364e-05
CG1273	83.9904	1.6841	0.343073	4.90888	9.15981e-07	1.20532e-05
br	4041.38	1.4466	0.29548	4.89575	9.79324e-07	1.28239e-05
fas	87.7645	1.61417	0.330711	4.88092	1.05592e-06	1.37866e-05
CG4500	1566.79	1.3607	0.279383	4.87038	1.11387e-06	1.44867e-05
CG10077	2677.78	1.21022	0.248574	4.86865	1.12361e-06	1.45852e-05
Eip75B	2303.05	1.26504	0.260074	4.86415	1.14949e-06	1.48934e-05
tna	942.174	1.05313	0.216672	4.86045	1.17116e-06	1.51439e-05
CG34247	15.8011	4.73366	0.975594	4.85208	1.22176e-06	1.57526e-05
2mit	72.0432	1.74169	0.35937	4.84651	1.25651e-06	1.61541e-05
CG1774	1528.35	1.12653	0.233092	4.83298	1.34504e-06	1.71119e-05
CG10625	5324.23	1.0096	0.208952	4.83173	1.35351e-06	1.72034e-05
Cyp6w1	899.468	1.23751	0.256161	4.83099	1.35858e-06	1.72515e-05
Fancl	245.503	1.21969	0.252586	4.82882	1.37345e-06	1.7391e-05
Smg5	1302.48	1.09884	0.227741	4.82497	1.40027e-06	1.76972e-05
msn	2060.07	1.0037	0.208073	4.82377	1.40871e-06	1.77537e-05
chinmo	1574.32	1.14422	0.237236	4.82312	1.41328e-06	1.77779e-05
CG10508	105.998	1.46478	0.304767	4.80621	1.53815e-06	1.91869e-05
RhoGAP100F	210.715	1.51445	0.315847	4.79488	1.6277e-06	2.02287e-05
w-cup	304.11	1.67012	0.350059	4.77095	1.83356e-06	2.2516e-05
NetB	216.04	1.07174	0.224635	4.77104	1.8328e-06	2.2516e-05
CG9503	56.9225	1.52876	0.320976	4.76285	1.90877e-06	2.33755e-05
CG32479	1264.03	1.22525	0.257841	4.75196	2.01452e-06	2.44253e-05
Frq1	91.9964	1.26924	0.267515	4.74456	2.08956e-06	2.52668e-05
CG30059	24.2526	2.51074	0.531208	4.72648	2.28442e-06	2.73763e-05
CG5493	699.981	1.00232	0.212635	4.7138	2.4314e-06	2.89568e-05
CR43949	9.16624	6.47745	1.37732	4.70295	2.56424e-06	3.02969e-05
CG9932	1527.66	1.279	0.271975	4.70263	2.56831e-06	3.03183e-05
l(3)psg2	358.887	1.14788	0.244181	4.70095	2.58956e-06	3.04887e-05
CG10948	250.301	1.07864	0.229722	4.6954	2.66091e-06	3.13013e-05
CG13311	934.608	1.29678	0.276291	4.69353	2.68536e-06	3.15336e-05
CG3259	50.7566	1.70082	0.362538	4.69144	2.71286e-06	3.18287e-05
CG4650	104.068	1.70359	0.364387	4.67522	2.93639e-06	3.42715e-05
hipk	2298.88	1.13443	0.242681	4.67458	2.94556e-06	3.43486e-05
GstD2	224.126	1.0328	0.220967	4.67401	2.95376e-06	3.44144e-05
GstE5	42.5181	1.89821	0.407055	4.66328	3.11202e-06	3.61641e-05
CG34347	231.763	1.40464	0.30168	4.65606	3.22323e-06	3.7295e-05
CG12071	76.2397	1.43976	0.309343	4.65426	3.25154e-06	3.75901e-05
side	72.8198	1.62676	0.349885	4.64941	3.32888e-06	3.84181e-05
Drep-2	100.869	1.29057	0.277619	4.64871	3.34016e-06	3.85152e-05
Mrtf	698.589	1.11916	0.240905	4.64565	3.39001e-06	3.89895e-05
CG31926	69.0127	1.41808	0.305392	4.64345	3.42635e-06	3.934e-05
CG31140	395.69	1.27403	0.274538	4.64064	3.47326e-06	3.97765e-05
tutl	326.832	1.35497	0.29208	4.63904	3.50034e-06	4.00525e-05
tobi	892.293	1.12949	0.243878	4.63138	3.63242e-06	4.14931e-05
SerT	87.6064	1.26147	0.273017	4.62049	3.82835e-06	4.35459e-05
sro	662.008	1.38603	0.30127	4.60061	4.21259e-06	4.77545e-05
CR45207	75.5908	1.47618	0.320987	4.59888	4.2477e-06	4.80744e-05
lig	3008.92	1.01734	0.221561	4.5917	4.39647e-06	4.95045e-05
CG43133	28.6917	2.08268	0.454578	4.58157	4.61502e-06	5.17052e-05
CG13116	75.23	1.4151	0.309346	4.57448	4.77409e-06	5.32208e-05
Drep-1	116.613	1.14074	0.24963	4.5697	4.88413e-06	5.43572e-05
kis	4862.8	1.41904	0.311458	4.55611	5.21092e-06	5.77547e-05
Rdl	122.09	1.21775	0.267433	4.55349	5.27638e-06	5.82398e-05
CG14499	283.33	3.39456	0.745713	4.5521	5.31127e-06	5.85767e-05
wech	412.474	1.10297	0.242788	4.54294	5.54743e-06	6.09309e-05
siz	1461.07	1.02025	0.224684	4.54083	5.60332e-06	6.13941e-05
Fbp2	166300	1.21628	0.268234	4.53439	5.77711e-06	6.31436e-05
GstD6	118.826	1.15936	0.255717	4.53376	5.79435e-06	6.32805e-05
pdm3	323.286	1.3015	0.287647	4.52464	6.04971e-06	6.5589e-05
Ac76E	512.845	1.06419	0.235819	4.51273	6.39999e-06	6.89965e-05
Cirl	1785.14	1.13203	0.251371	4.50341	6.6871e-06	7.18609e-05
olf413	293.864	1.20539	0.26878	4.48467	7.30266e-06	7.80385e-05
kek5	774.106	1.04265	0.233065	4.47366	7.68937e-06	8.18452e-05
CG14945	354.485	1.03532	0.232167	4.45938	8.21985e-06	8.70772e-05
Xe7	577.398	1.00361	0.22507	4.45912	8.2295e-06	8.71107e-05
DAAM	443.145	1.05837	0.23752	4.45593	8.35284e-06	8.82771e-05
CG14073	753.498	1.14421	0.257007	4.45205	8.50542e-06	8.97482e-05
Gug	1138.85	1.28428	0.288504	4.45154	8.5258e-06	8.98926e-05
nkd	506.979	1.05553	0.23732	4.44769	8.67971e-06	9.11782e-05
cic	1364.38	1.24184	0.279266	4.44679	8.71638e-06	9.13994e-05
CG1909	84.5855	1.32949	0.299485	4.43924	9.02767e-06	9.41487e-05
CG34383	423.339	1.31071	0.296344	4.42293	9.73719e-06	0.000100301
GstD5	182.334	1.14905	0.260133	4.41718	9.99958e-06	0.000102925
CG12947	42.7348	1.66088	0.376062	4.41651	1.00307e-05	0.000103087
fs(1)h	1921.09	1.20098	0.271981	4.41569	1.00687e-05	0.000103399
CG42823	25.5644	4.22045	0.956852	4.41077	1.03005e-05	0.000105056
CG43737	82.2082	1.40607	0.320108	4.39249	1.12058e-05	0.000113159
CG11160	112.029	1.04909	0.239568	4.3791	1.19173e-05	0.000119458
CG11505	1701.91	1.13697	0.260149	4.37047	1.23978e-05	0.00012372
CG10543	477.475	1.05922	0.243281	4.35388	1.3375e-05	0.000132763
l(2)41Ab	71.99	1.50882	0.346764	4.35114	1.35432e-05	0.000134054
tweek	1651.89	1.37509	0.316203	4.34875	1.36913e-05	0.00013542
N	1287.06	1.25762	0.289941	4.33751	1.44109e-05	0.00014191
CG13185	597.359	1.3494	0.311639	4.33002	1.49098e-05	0.0001465
CR44192	158.42	1.36052	0.31453	4.32557	1.52137e-05	0.000149159
bchs	392.177	1.47674	0.341494	4.32434	1.52986e-05	0.000149773
Dscam4	229.197	1.17674	0.272159	4.32373	1.53411e-05	0.000150079
hdc	2998.94	1.0797	0.249884	4.32079	1.5547e-05	0.000151431
Ptp99A	519.898	1.03223	0.239347	4.31271	1.61267e-05	0.000156396
CR44987	85.0523	1.49783	0.34739	4.31166	1.62037e-05	0.000157029
CR43414	19.7465	2.56853	0.596588	4.30536	1.66717e-05	0.000160637
CG11619	42.4729	1.62878	0.378363	4.30481	1.67128e-05	0.000160917
lea	560.757	1.12964	0.26278	4.29881	1.71721e-05	0.000164985
Dys	1820.21	1.27402	0.296388	4.29847	1.71979e-05	0.000165114
CR32218	97.3213	1.45646	0.339422	4.29101	1.77862e-05	0.000169912
CG5321	265.987	1.26018	0.29414	4.28429	1.83322e-05	0.000174755
spri	566.33	1.15877	0.27081	4.2789	1.87821e-05	0.000178557
CG34370	58.0835	1.44734	0.338698	4.27323	1.9266e-05	0.000182748
CR43465	32.4327	2.04501	0.479707	4.26305	2.01659e-05	0.000190343
Cht6	884.534	1.26029	0.295767	4.26109	2.03435e-05	0.000191749
Uhg3	50.8325	1.57384	0.369481	4.25961	2.04783e-05	0.000192538
ImpE1	361.892	1.57898	0.370691	4.25955	2.04842e-05	0.000192538
Nup153	1109.97	1.12168	0.263665	4.25418	2.09813e-05	0.000196518
CG12506	188.314	1.35502	0.318678	4.25201	2.11856e-05	0.00019784
CG13047	47.3052	1.60996	0.379328	4.24424	2.19331e-05	0.000203586
pros	2128.76	1.38701	0.3272	4.23903	2.24483e-05	0.000207365
CadN	533.65	1.35028	0.319288	4.22905	2.34684e-05	0.000216193
Sin3A	1984.11	1.03998	0.24598	4.22793	2.35855e-05	0.000217123
stj	96.7134	1.4412	0.34161	4.21885	2.45554e-05	0.000225279
nocte	2662.8	1.21356	0.288028	4.21336	2.51604e-05	0.000230514
CG43647	14.5557	2.87494	0.682381	4.21311	2.5188e-05	0.000230609
oc	66.6279	1.30324	0.310395	4.19865	2.68513e-05	0.000244669
CR44725	18.0541	2.64972	0.631201	4.1979	2.69406e-05	0.000245151
CG7759	104.596	1.11962	0.266862	4.19551	2.72259e-05	0.000247411
CG34203	23.7592	2.17679	0.520077	4.1855	2.84534e-05	0.000257346
Hers	1270.79	1.14137	0.272908	4.18224	2.8865e-05	0.000260718
sif	162.762	1.51428	0.362395	4.17853	2.93405e-05	0.000264301
Dscam1	554.423	1.30268	0.312399	4.16992	3.04713e-05	0.000273752
CG42272	67.6767	1.29139	0.3105	4.15905	3.19568e-05	0.000285759
Sik3	554.367	1.01281	0.243976	4.15124	3.30675e-05	0.000294709
sws	822.259	1.04603	0.252268	4.14648	3.37623e-05	0.000299509
CG45116	74.8457	1.27276	0.307126	4.1441	3.41154e-05	0.000302242
Ir56b	11.7423	3.31108	0.799374	4.14209	3.44154e-05	0.000304297
CR45755	18.9188	2.41254	0.584694	4.12616	3.68875e-05	0.000323175
CG6845	119.414	1.28414	0.311261	4.1256	3.69773e-05	0.00032375
rut	435.824	1.14154	0.276892	4.12271	3.7444e-05	0.000326559
norpA	378.208	1.01461	0.246134	4.12219	3.75281e-05	0.000326867
CG33689	9.67673	5.53062	1.34307	4.1179	3.82347e-05	0.00033259
CR43964	53.1298	1.35219	0.328438	4.11702	3.83796e-05	0.000333634
Ubx	200.611	1.10205	0.267699	4.11676	3.84238e-05	0.000333678
CG10654	145.525	1.05399	0.256389	4.1109	3.94119e-05	0.000340184
GstE2	75.0961	1.33365	0.324482	4.11009	3.95508e-05	0.000341164
RhoGAP19D	891.453	1.1433	0.278375	4.10706	4.00731e-05	0.000344783
CR42862	6391.74	1.22179	0.297607	4.10537	4.03668e-05	0.000346872
Cp15	11.2667	4.34921	1.06566	4.08124	4.4797e-05	0.000379826
rpr	98.1233	1.02909	0.252456	4.07633	4.57514e-05	0.000385968
CG11854	3292.25	1.2657	0.310729	4.07333	4.63458e-05	0.000390247
CG9086	1500.49	1.06909	0.262692	4.06976	4.70621e-05	0.000395534
CG5070	244.015	1.19488	0.294901	4.05181	5.08226e-05	0.00042501
Ocho	40.4263	1.5181	0.375594	4.04185	5.30302e-05	0.000441097
CG17075	70.4903	1.37323	0.34003	4.03856	5.37809e-05	0.000446412
CG8517	149.024	1.41527	0.350439	4.03858	5.37763e-05	0.000446412
CG8834	74.074	1.53041	0.380457	4.02255	5.75722e-05	0.000473779
hgo	46.6735	1.5336	0.3823	4.01151	6.0332e-05	0.000494368
Sec16	1628.34	1.00961	0.251867	4.0085	6.11046e-05	0.000500089
Sox21a	108.327	1.01302	0.253542	3.99546	6.45681e-05	0.000523962
CG30039	131.354	1.50329	0.377924	3.97775	6.95705e-05	0.000559817
CG32165	147.024	1.13269	0.285102	3.97294	7.09896e-05	0.000570211
CG42232	861.604	1.1087	0.279394	3.96824	7.24044e-05	0.000581227
CR45210	206.656	3.40826	0.859102	3.96724	7.27106e-05	0.000583336
CG2993	50.2891	1.33805	0.337653	3.96281	7.40735e-05	0.000592853
shn	1121.3	1.14271	0.288435	3.96176	7.43999e-05	0.000594049
CG31788	141.778	1.26348	0.319053	3.96009	7.49223e-05	0.000597132
CG10734	171.612	1.52844	0.3861	3.95865	7.53752e-05	0.000598985
CG34354	38.4097	1.70459	0.430732	3.95743	7.576e-05	0.000601687
btsz	1784.06	1.02545	0.259152	3.95694	7.59171e-05	0.000602578
vn	139.331	1.20156	0.303916	3.95361	7.69821e-05	0.000610309
FoxP	27.7322	1.79772	0.455592	3.94589	7.95039e-05	0.000626641
CG11873	923.109	1.32028	0.334599	3.94588	7.9509e-05	0.000626641
NT1	45.9925	1.44351	0.365931	3.94477	7.98776e-05	0.000628079
nAChRalpha4	98.6354	1.07708	0.273432	3.9391	8.17889e-05	0.000639354
lectin-22C	915.857	1.31657	0.334331	3.93793	8.21865e-05	0.000641342
ptip	310.497	1.22399	0.31119	3.93325	8.3806e-05	0.000652841
Ten-a	644.72	1.38333	0.352248	3.92715	8.59567e-05	0.000667657
Kul	535.34	1.04917	0.267656	3.91983	8.86106e-05	0.000686285
CG7362	34.3685	1.85097	0.473472	3.90935	9.2545e-05	0.000713873
CG9500	20.6497	2.02048	0.517819	3.90189	9.54434e-05	0.000730623
kek2	59.6302	1.52448	0.392844	3.88062	0.000104191	0.000786533
CR44185	18.7715	2.1338	0.550548	3.87578	0.000106282	0.000801414
Lcp65Ae	211.812	1.43339	0.370069	3.87331	0.000107365	0.000808674
nAChRalpha1	97.1471	1.08716	0.280915	3.87007	0.000108803	0.000816296
CG42265	93.631	1.1994	0.310115	3.86761	0.000109908	0.000822288
CR43301	33.0698	1.57514	0.408128	3.85943	0.000113653	0.000846061
CG43750	26.9268	2.23965	0.580998	3.85484	0.000115807	0.000861144
CR44084	9.18903	4.56398	1.18429	3.85378	0.00011631	0.000864406
nej	1762.46	1.30095	0.338116	3.84763	0.000119264	0.000882446
uif	1523.03	1.31643	0.342158	3.84742	0.000119369	0.000882742
CG8908	45.8567	1.5127	0.393694	3.84234	0.000121869	0.000900143
CR43973	43.3402	1.4526	0.378063	3.84223	0.000121924	0.000900143
CG15905	89.5751	1.39095	0.362132	3.84101	0.000122528	0.000903355
mask	3003.66	1.27196	0.331975	3.83151	0.000127361	0.000934628
CG43867	259.512	1.15244	0.300935	3.82954	0.000128383	0.000941102
brp	225.788	1.32842	0.347347	3.82449	0.000131045	0.000958118
dysc	79.4512	1.45419	0.380431	3.82248	0.000132117	0.000964262
CG9192	117.097	1.17932	0.309576	3.80948	0.00013926	0.00100871
CG2975	96.8811	1.12235	0.294719	3.80819	0.000139987	0.00101344
Ca-alpha1D	158.755	1.20421	0.316966	3.79916	0.000145185	0.00104598
Smr	1966.93	1.18606	0.312538	3.79494	0.000147679	0.00106167
CG45095	18.494	2.20537	0.581274	3.79403	0.000148222	0.00106423
CG32816	112.891	1.0248	0.270321	3.79106	0.000150008	0.00107456
para	98.6719	1.35368	0.357878	3.78252	0.000155248	0.00110778
rno	804.122	1.08951	0.28819	3.78054	0.000156489	0.00111545
tra	89.4026	1.14224	0.302552	3.77537	0.000159771	0.00113463
CG34398	436.747	1.07526	0.285059	3.77207	0.000161898	0.0011467
Ac3	62.9357	1.15105	0.305369	3.76937	0.00016366	0.0011537
tnc	708.258	1.34426	0.357118	3.7642	0.000167082	0.00117351
kek6	78.465	1.33862	0.357699	3.74232	0.000182327	0.00126536
RyR	756.161	1.31815	0.35224	3.74219	0.000182425	0.00126538
Lar	494.414	1.00128	0.267753	3.73958	0.00018433	0.00127662
CG13924	54.4061	1.28101	0.342674	3.73828	0.00018528	0.00128177
Ncoa6	826.572	1.07765	0.288461	3.73585	0.000187079	0.00129232
Cht5	232.387	1.11482	0.29851	3.7346	0.000188016	0.00129745
CR43481	49.0187	1.48443	0.398737	3.72282	0.000197009	0.00135048
Sh	107.425	1.42517	0.382913	3.72192	0.000197715	0.00135394
Strn-Mlck	1067.69	1.08534	0.291816	3.71927	0.000199799	0.00136473
CG17329	116.409	1.0547	0.28372	3.7174	0.000201284	0.00137418
CR45143	31.0094	1.65775	0.446995	3.70865	0.000208367	0.00141677
CG42296	59.3671	1.36383	0.36784	3.70768	0.000209169	0.0014215
Muc68D	10.2727	3.37926	0.912438	3.70355	0.000212601	0.00143972
ppk28	10.8629	2.90241	0.785478	3.69509	0.000219809	0.00148236
CG6295	11260.2	1.04762	0.283685	3.6929	0.000221708	0.00149311
ths	67.4293	1.20298	0.325845	3.69186	0.000222617	0.00149848
CG34054	32.731	1.56872	0.425041	3.69075	0.000223598	0.00150357
CG4793	918.357	1.15227	0.313036	3.68095	0.000232362	0.0015524
CG11407	17.5423	2.04135	0.556854	3.66586	0.000246506	0.0016363
CG17760	86.3694	1.25988	0.343748	3.66513	0.000247216	0.0016402
Dhc64C	3076.81	1.23584	0.337583	3.66086	0.000251375	0.0016601
CG13293	72.5088	1.18438	0.323542	3.66065	0.000251576	0.0016601
CG33293	129.012	1.21007	0.331006	3.65572	0.000256457	0.00168672
CG18265	53.8468	1.26203	0.346039	3.64709	0.000265228	0.00173823
CR17567	204.028	1.02447	0.281743	3.6362	0.000276689	0.00180628
NnaD	778.692	1.31393	0.361784	3.63182	0.000281433	0.00183234
CG12539	91.8274	2.98807	0.822762	3.63176	0.0002815	0.00183234
sxe2	72.3367	1.84486	0.510285	3.61535	0.000299945	0.00192994
CG34384	68.4767	1.22184	0.338376	3.6109	0.000305135	0.00195864
CG42238	133.127	1.09994	0.304737	3.60949	0.000306803	0.00196841
CG43902	30.1939	1.51556	0.421443	3.59611	0.000323008	0.00206252
Rim	130.133	1.294	0.360097	3.59346	0.000326312	0.00208163
shakB	86.5787	1.24812	0.347751	3.58911	0.000331807	0.00210867
osa	1670.85	1.1205	0.312598	3.58449	0.000337736	0.00214229
CG42717	73.6759	1.94796	0.543509	3.58404	0.000338323	0.002145
CG4998	28.7582	1.58064	0.442429	3.57265	0.000353387	0.00222998
pcx	825.301	1.10168	0.308702	3.56875	0.000358689	0.00225919
CG31814	23.3183	1.82995	0.513002	3.56715	0.000360891	0.00226937
CG43666	8.5889	3.84727	1.0788	3.56623	0.00036215	0.00227296
ctrip	3202.57	1.00033	0.280687	3.56388	0.000365414	0.00228972
CR43839	8.1625	3.78337	1.06447	3.55421	0.000379111	0.00236671
gpp	1003.66	1.04828	0.295489	3.54761	0.000388743	0.00241561
CG8642	20.8953	1.93527	0.545907	3.54505	0.000392542	0.00243583
Drsl2	479.915	2.46228	0.69649	3.53527	0.000407359	0.00251962
mAChR-A	55.6976	1.23186	0.348807	3.53165	0.000412981	0.00254774
Mid1	83.2649	1.41392	0.400628	3.52926	0.000416721	0.00256453
CR32690	116.897	1.29927	0.368209	3.52862	0.000417735	0.00256723
CG43921	133.784	1.06586	0.303241	3.51489	0.00043994	0.0026816
Che-13	9.24083	3.47522	0.989637	3.51161	0.000445398	0.00270626
Ran-like	63.6226	1.41705	0.404007	3.50749	0.000452356	0.00274479
Lcp65Ad	21.3592	2.45305	0.700407	3.50232	0.000461232	0.00279235
CG4341	91.0883	1.06158	0.303381	3.49918	0.000466697	0.00281782
wry	81.3094	1.12514	0.322875	3.48477	0.000492566	0.00295276
CR44891	24.5277	1.58403	0.454545	3.48486	0.00049239	0.00295276
sff	88.6681	1.09034	0.313932	3.47318	0.000514322	0.00306265
CG31559	16.4351	2.2336	0.64323	3.47248	0.000515682	0.00306939
CG43901	96.9018	1.3419	0.386488	3.47205	0.000516502	0.00307291
CG12858	71.029	1.19378	0.344005	3.47025	0.000519984	0.00308815
CG13218	17.9055	1.97191	0.569212	3.46428	0.00053165	0.00315047
futsch	517.704	1.26757	0.368703	3.43791	0.000586229	0.0034255
CR42765	7.21139	4.1893	1.2215	3.42963	0.000604416	0.00351646
NimC3	87.0315	1.20021	0.350133	3.42788	0.000608315	0.00353608
CG31817	41.9035	1.5578	0.454681	3.42613	0.000612245	0.00355738
CG5693	25.2412	1.67792	0.490254	3.42255	0.000620358	0.00359095
CG13741	47.8357	1.24723	0.364417	3.42252	0.00062043	0.00359095
CG34401	980.826	1.09109	0.319409	3.41596	0.000635573	0.00365966
dpr8	26.2527	1.75582	0.514862	3.41027	0.000648979	0.00372089
CG32204	35.8816	1.41165	0.414062	3.40926	0.000651393	0.00372995
fry	1135.2	1.11449	0.327366	3.4044	0.000663084	0.00379155
Dscam2	124.201	1.24511	0.366386	3.39837	0.000677888	0.00386353
CG9989	336.021	1.10352	0.324875	3.39675	0.000681914	0.00388318
Eig71Ee	37820.8	1.0399	0.306806	3.38943	0.00070038	0.00397821
CG6753	31.0011	1.42711	0.4222	3.38017	0.000724406	0.00410252
CG11413	17.0442	1.9472	0.577622	3.37106	0.000748803	0.00422287
nAChRalpha5	52.3192	1.41705	0.42096	3.36624	0.000762018	0.00428839
CG42523	99.4004	1.06589	0.31679	3.36466	0.000766369	0.00431107
CG8851	171.993	1.19258	0.354519	3.36394	0.000768393	0.00432064
CG1979	214.847	1.16113	0.34643	3.3517	0.000803164	0.00448049
CR43263	16.4218	2.36581	0.708039	3.34135	0.000833714	0.00461829
CG11585	47.8449	1.3068	0.391253	3.34004	0.000837678	0.00463451
CG6034	27.3224	1.50392	0.450825	3.33593	0.000850152	0.00468999
CG34274	17.163	2.01635	0.605816	3.32831	0.000873735	0.00479114
bt	13286.6	1.05183	0.31748	3.31305	0.000922858	0.00503521
CG13813	61.7322	1.32863	0.401807	3.30663	0.00094426	0.00513736
CR44851	14.9402	2.02399	0.612308	3.30551	0.000948049	0.00515588
CG43295	52.6608	1.05714	0.319954	3.30404	0.000953014	0.00517869
CR44619	18.2693	1.76859	0.538732	3.28287	0.00102757	0.00551903
CG42460	2763.28	1.09913	0.334946	3.28151	0.00103252	0.00554115
ocn	260.463	1.10748	0.337722	3.27927	0.00104075	0.00557641
sNPF-R	42.9583	1.2917	0.393988	3.27852	0.00104352	0.00558682
Rbp	76.4294	1.34135	0.41249	3.25184	0.00114661	0.00603994
CG34107	65.3231	1.31261	0.403722	3.25128	0.00114888	0.00604719
Ca-alpha1T	112.914	1.30997	0.403734	3.24464	0.00117598	0.00617768
Lip1	14.9286	1.98167	0.611699	3.23961	0.00119693	0.00626321
CG42835	12.8169	2.44744	0.755715	3.23858	0.00120127	0.00628105
mgl	1719.93	1.75464	0.544314	3.22359	0.00126595	0.00657062
unc-4	39.7687	1.27451	0.395649	3.22133	0.00127598	0.00661134
eys	51.9359	1.17846	0.365914	3.22061	0.00127919	0.00662396
puf	1081.13	1.08783	0.338812	3.21073	0.00132398	0.00681384
CG13226	9.52142	2.52723	0.788293	3.20596	0.00134614	0.00690407
CG32240	58.097	1.19653	0.373463	3.20387	0.00135594	0.00693311
CR43451	8.31601	2.75836	0.861722	3.20098	0.00136959	0.00698696
CG32791	25.865	1.65086	0.517057	3.1928	0.001409	0.00715805
CR33963	48.0765	1.51116	0.475267	3.1796	0.00147476	0.00742728
Mical	1672.77	1.06666	0.335856	3.17593	0.00149356	0.00750526
CG32432	28.6837	1.50987	0.475515	3.17523	0.0014972	0.00752074
CG10019	61.2941	1.0369	0.32669	3.17397	0.00150372	0.00753936
CG3565	61.0823	1.21248	0.382814	3.16727	0.00153877	0.00768447
CG4587	44.4769	1.28526	0.407118	3.15698	0.00159413	0.00792169
CG32206	38.7237	1.35561	0.42943	3.15676	0.00159532	0.00792465
E23	447.289	1.14613	0.363464	3.15336	0.00161402	0.00800863
robo3	97.2827	1.02182	0.325013	3.14393	0.00166693	0.00825285
CG12681	63.0626	1.21082	0.385628	3.13987	0.00169023	0.00835588
CG43366	48.7814	1.1986	0.382154	3.13643	0.00171019	0.00842973
CG12480	7.09736	3.21044	1.02418	3.13464	0.00172064	0.00846899
Crg-1	3.53428	5.10822	1.63286	3.12839	0.00175767	0.00861001
CG33110	60.9109	1.05272	0.336574	3.12775	0.00176152	0.00862273
Gycbeta100B	36.0968	1.19688	0.383122	3.12403	0.00178395	0.00872282
CR44148	9.43316	2.51901	0.80849	3.1157	0.00183509	0.00893058
CG15711	48.4304	1.09412	0.353571	3.09447	0.00197163	0.00945452
CG14125	12.0477	2.17109	0.702643	3.08989	0.00200231	0.00958809
CG33509	36.0918	1.27964	0.414402	3.08791	0.00201567	0.00963816
sns	153.469	1.07658	0.348756	3.08693	0.00202234	0.00966661
Shab	113.43	1.27279	0.413173	3.08054	0.00206628	0.0098381
CG9624	46.3823	1.37557	0.448378	3.06788	0.00215582	0.0101742
CR44757	10.6744	2.52647	0.825313	3.06122	0.00220437	0.0103741
CG15219	219.01	1.04444	0.342016	3.05378	0.00225974	0.0105767
CG15577	23.3381	1.61291	0.530068	3.04284	0.00234357	0.0109291
Bruce	2161.37	1.03372	0.340016	3.04021	0.0023641	0.0110062
CG7069	107.755	1.10632	0.365441	3.02737	0.00246694	0.0113745
CG12853	81.4302	1.16468	0.384803	3.0267	0.00247241	0.0113919
CR44913	4.52659	4.44261	1.47041	3.02133	0.00251665	0.011564
CG15005	10.1494	2.593	0.860223	3.01433	0.00257544	0.0117817
CG14866	10.0625	2.19805	0.73284	2.99937	0.00270542	0.0122635
CG15510	58.4642	1.12568	0.375646	2.99664	0.00272971	0.0123431
CG33284	83.8262	1.15149	0.384322	2.99617	0.00273395	0.0123511
CG18171	118.758	1.08543	0.363363	2.98719	0.00281558	0.0126011
CG31406	85.4536	1.18369	0.396254	2.98721	0.00281538	0.0126011
CG13217	8.89236	2.48765	0.833375	2.98503	0.0028355	0.0126733
ssp6	37.5251	1.11322	0.373212	2.9828	0.00285623	0.0127575
CG4712	119.695	1.10748	0.371365	2.98218	0.00286204	0.0127792
Nlg4	31.6903	1.35879	0.456747	2.97493	0.00293052	0.0130459
CG14107	6.56467	3.00126	1.00985	2.972	0.0029587	0.0131482
beat-VI	52.2471	1.03477	0.350179	2.95498	0.00312691	0.0137785
pog	101.47	1.00612	0.340522	2.95466	0.00313016	0.0137883
sls	7996.05	1.96873	0.667868	2.94778	0.00320062	0.0140434
CR44292	8.27506	2.44057	0.829215	2.94324	0.00324801	0.0142218
CG32371	87.8524	1.27252	0.432566	2.9418	0.00326313	0.014271
dp	3167.33	2.33213	0.79312	2.94046	0.00327729	0.014319
stan	427.859	1.02033	0.347475	2.93641	0.00332038	0.0144742
CG12481	38.1804	1.79879	0.613047	2.93418	0.00334426	0.0145547
CG11380	9.30896	2.2377	0.762709	2.93389	0.00334743	0.014559
Rab3-GEF	66.8644	1.10225	0.375897	2.93233	0.00336434	0.0146184
CR45301	2.90337	4.79662	1.63777	2.92876	0.0034032	0.0147395
CG12689	76.161	1.07898	0.369393	2.92096	0.00348951	0.0150212
CG3982	328.465	1.03395	0.354946	2.91297	0.00358005	0.0153372
CG42393	126.925	1.08407	0.37352	2.9023	0.00370437	0.0157842
CG10559	90.2732	1.08484	0.373866	2.90167	0.00371179	0.0158108
CG30192	31.539	1.41602	0.48844	2.89906	0.00374284	0.0159279
CG34057	11.7784	2.0593	0.710329	2.89907	0.00374266	0.0159279
CG30054	43.8491	1.05119	0.363402	2.89262	0.00382038	0.0162194
CG15225	6.38637	2.94599	1.01847	2.89257	0.00382103	0.0162194
CG31516	17.4831	1.73973	0.602329	2.88834	0.00387284	0.0163718
CR43840	4.37879	4.40336	1.53084	2.87643	0.00402202	0.0168962
CG16886	8.60958	2.35968	0.822837	2.86773	0.00413427	0.0172651
CR44826	8.35155	2.46528	0.860012	2.86656	0.00414957	0.0173129
CG14658	78.7586	1.09972	0.386593	2.84465	0.00444596	0.0182936
CR43420	11.6417	1.90626	0.670692	2.84223	0.00447998	0.018411
CR44042	26.635	1.43937	0.506521	2.84168	0.00448766	0.0184369
ymp	94.94	1.21267	0.427154	2.83895	0.00452619	0.0185611
CG1695	39.5771	1.21846	0.429524	2.83677	0.00455728	0.0186658
CG43659	5.7803	3.34066	1.17957	2.83211	0.00462415	0.0188962
CR44076	5.0738	3.63776	1.28509	2.83075	0.0046439	0.0189512
CG34155	20.68	1.43936	0.508641	2.82982	0.00465739	0.0189796
mthl13	2.62774	4.66145	1.6588	2.81014	0.00495207	0.0199599
CG17786	49.4639	1.24142	0.44274	2.80394	0.00504822	0.0202623
spen	3808.05	1.56739	0.559271	2.80256	0.00506995	0.0203192
CG34137	5.82032	3.26113	1.16437	2.80076	0.00509826	0.0203961
CG34276	186.846	1.06528	0.380929	2.79652	0.00516562	0.0206287
CR44119	35.5746	1.16801	0.417969	2.7945	0.00519802	0.0207272
CG5778	248.942	1.12681	0.403588	2.79198	0.00523868	0.0208549
mGluR	37.1937	1.1166	0.400068	2.79102	0.0052543	0.0208958
TwdlN	23.965	1.90163	0.681558	2.79012	0.00526882	0.0209411
CG6380	85.2784	1.09729	0.39354	2.78825	0.00529932	0.0210312
CG32141	88.5644	1.13307	0.406543	2.78709	0.00531838	0.0210881
CG14960	5.50801	3.14606	1.12941	2.78558	0.00534313	0.0211675
CG34220	59.054	1.13163	0.406403	2.78449	0.00536118	0.0212244
CG15312	37.965	1.06542	0.383361	2.77915	0.00545016	0.0215216
GABA-B-R1	34.3921	1.11249	0.403902	2.75435	0.00588085	0.0229056
CG4661	61.6919	1.2911	0.468955	2.75316	0.00590239	0.0229695
CR45213	10.4463	1.95916	0.711989	2.75168	0.0059291	0.0230534
CadN2	27.2199	1.37412	0.499581	2.75054	0.00594967	0.0231133
CG33458	16.4972	1.6455	0.598595	2.74893	0.00597893	0.0232135
CG13614	5.97645	2.94084	1.07162	2.74431	0.00606389	0.023489
CR44809	6.26022	2.82083	1.03324	2.73009	0.00633165	0.0243506
Dop2R	44.4103	1.11532	0.408886	2.72771	0.00637749	0.0245058
CG3124	378.9	1.00326	0.36787	2.7272	0.00638736	0.0245367
CG31300	10.0615	1.98199	0.726818	2.72693	0.00639257	0.0245497
CR43411	14.7406	1.57928	0.57971	2.72426	0.00644467	0.0247356
CG42855	44.8286	1.18138	0.434617	2.71821	0.00656353	0.0250985
CR45605	5.29969	3.09362	1.13932	2.71533	0.00662089	0.0252962
beat-Ic	22.2665	1.34595	0.498082	2.70227	0.00688683	0.0261262
CG42594	18.5838	1.41583	0.524469	2.69955	0.00694333	0.0262961
CG15772	95.7748	2.20462	0.817792	2.69583	0.00702144	0.026532
CR44092	8.23831	2.4442	0.907484	2.69338	0.0070732	0.0266834
CR45553	6.87653	2.45445	0.911294	2.69337	0.00707342	0.0266834
MRE23	26.7371	1.2597	0.468927	2.68634	0.00722405	0.0271524
CG16957	45.837	1.20343	0.448277	2.68458	0.00726213	0.0272567
CG13051	47.0022	1.10191	0.410929	2.68152	0.00732882	0.0274616
CG34114	44.6807	1.11192	0.41487	2.68016	0.00735875	0.0275276
CG42798	348.799	1.90032	0.709873	2.67699	0.00742879	0.0277278
CG11635	50.5825	1.24532	0.465246	2.6767	0.00743513	0.0277352
CG42260	68.5442	1.07282	0.401112	2.67462	0.00748141	0.0278545
CG42750	30.5693	1.157	0.432735	2.6737	0.00750187	0.0279152
CR42794	20.2609	1.39798	0.522933	2.67335	0.00750976	0.0279291
CG18765	35.4865	1.00479	0.377247	2.66348	0.00773376	0.0286194
Or67b	3.68939	4.07039	1.52865	2.66273	0.00775095	0.0286751
CR44070	8.9496	2.25574	0.847488	2.66167	0.00777536	0.0287337
CG6865	10.656	2.1098	0.793774	2.65793	0.00786226	0.028991
BG642312	25.5703	1.47155	0.557008	2.64188	0.00824473	0.0300954
CG13337	70.0688	1.10578	0.420002	2.63278	0.00846881	0.0307046
acj6	17.207	1.58354	0.602191	2.62963	0.00854785	0.030941
CG34357	27.4316	1.31935	0.503072	2.62259	0.00872632	0.031426
I-t	58.8406	1.12177	0.428444	2.61825	0.00883827	0.0317525
CR44699	2.41023	4.53084	1.73141	2.61684	0.0088748	0.0318581
CG32192	74.7129	1.26765	0.485224	2.6125	0.00898838	0.032197
CG14488	51.4976	1.04587	0.40075	2.60979	0.00905985	0.0324141
CG13733	54.8236	1.09311	0.419593	2.60518	0.00918259	0.0327702
CG43373	23.835	1.43097	0.550854	2.59773	0.00938419	0.0333459
Rdh	6.56162	2.45408	0.947483	2.5901	0.00959473	0.0339432
CR45056	9.05334	2.61922	1.01853	2.57156	0.0101241	0.0354238
wntD	6.73758	2.51822	0.97924	2.5716	0.0101229	0.0354238
CG45002	37.0583	1.08012	0.42049	2.56871	0.0102078	0.0356608
CG13737	29.1582	1.0671	0.41552	2.56812	0.0102253	0.0356849
CG34021	16.1846	1.71201	0.668929	2.55933	0.0104875	0.0364765
CR44451	4.38138	3.50798	1.37349	2.55407	0.0106472	0.0369076
CR45244	18.3134	1.41843	0.556771	2.54761	0.0108465	0.0374726
CG42579	4.10953	3.42978	1.34964	2.54127	0.0110452	0.0380711
dy	9.85239	1.8043	0.710755	2.53857	0.0111307	0.0383164
CG33136	48.153	1.03989	0.410167	2.53529	0.0112354	0.0385483
CG14000	26.3924	1.21487	0.479809	2.532	0.0113415	0.0388628
Uhg8	28.4983	1.12789	0.445663	2.53081	0.0113799	0.0389546
CR43939	27.53	1.23408	0.487841	2.52968	0.0114166	0.0390306
sut4	107.066	1.00867	0.398918	2.52851	0.0114547	0.0391308
Acp63F	7.3732	2.21816	0.877637	2.52743	0.0114902	0.0392103
CG8641	34.8176	1.00487	0.397667	2.52693	0.0115065	0.0392479
Bili	37.1399	1.07379	0.425822	2.52169	0.0116794	0.0397465
Cngl	63.1177	1.07039	0.426306	2.51085	0.012044	0.0407497
CG10853	3.30956	3.90576	1.55693	2.50863	0.0121201	0.0409247
CG2574	18.8613	1.48496	0.592126	2.50784	0.0121471	0.0410055
CG15864	14.5956	1.57736	0.629735	2.5048	0.0122521	0.0413291
CR44171	4.35209	3.54044	1.41364	2.50448	0.0122633	0.0413562
CG14062	62.0666	1.2025	0.482255	2.49349	0.0126494	0.0424557
sv	20.3469	1.19239	0.480887	2.47956	0.0131545	0.0437679
CR43159	26.7965	1.1416	0.46192	2.47143	0.0134573	0.0446647
CG14154	47.5398	1.15051	0.465806	2.46993	0.013514	0.0447975
CR44407	50.2539	1.17637	0.476315	2.46973	0.0135215	0.0448113
2023-12-01	11.2627	1.68694	0.684786	2.46346	0.0137604	0.0454682
rg	14.1158	1.65981	0.676562	2.4533	0.0141551	0.0464628
CG32088	13.2262	1.60787	0.65595	2.45121	0.0142379	0.0466262
CG11509	49.7875	1.19088	0.485984	2.45045	0.0142677	0.0466735
CG13739	13.1047	1.64885	0.673243	2.44912	0.0143206	0.0467894
CR43256	10.8429	1.65619	0.676464	2.4483	0.0143531	0.0468844
CG14861	49.1647	1.09886	0.449741	2.44332	0.0145526	0.0473517
CR44468	10.6917	1.82378	0.747697	2.4392	0.01472	0.047734
CG42715	10.85	1.8583	0.762447	2.43729	0.014798	0.0479523
f	20.0923	1.23036	0.504899	2.43683	0.0148165	0.0479809
CG1722	38.3627	1.21159	0.500797	2.41932	0.0155494	0.049849
Dscam3	35.3918	1.09586	0.45311	2.41853	0.0155835	0.0499312

## Sheet: B. Down-regulated
Genename	baseMean	log2FoldChange	lfcSE	stat	pvalue	padj
CG7916	16886.7	-4.93933	0.183286	-26.9488	5.89344e-160	7.91017e-156
CG3264	7270.88	-4.81487	0.190017	-25.3391	1.18371e-141	7.94387e-138
CG9463	7550.43	-7.65229	0.311983	-24.5279	7.44372e-133	3.33032e-129
Amy-d	8853.16	-4.91717	0.222673	-22.0825	4.65461e-108	1.56186e-104
Cyp4p2	448.485	-6.71824	0.323731	-20.7525	1.16311e-95	1.95141e-92
Mal-A4	1805.06	-4.68984	0.233072	-20.1218	4.7508e-90	7.08502e-87
CG32407	970.408	-3.12995	0.165418	-18.9215	7.58604e-80	9.25635e-77
w	322.013	-4.53166	0.251535	-18.016	1.45905e-72	1.63195e-69
CG3292	1841.75	-5.07075	0.281805	-17.9939	2.17684e-72	2.24751e-69
CG15254	2427.55	-3.44986	0.206037	-16.7439	6.27599e-63	4.43349e-60
CG9466	25876.6	-3.85098	0.235729	-16.3365	5.43063e-60	3.31318e-57
CG8665	1137.82	-3.94058	0.242264	-16.2656	1.73043e-59	1.00982e-56
CG9468	42778	-3.24042	0.204198	-15.869	1.03905e-56	5.81087e-54
CG1942	628.135	-3.67345	0.231939	-15.838	1.70112e-56	9.13297e-54
CG32198	5425.63	-5.2166	0.32956	-15.829	1.96301e-56	1.01337e-53
Iris	1577.76	-4.39091	0.283617	-15.4818	4.60126e-54	2.28734e-51
Amy-p	5377.54	-3.93304	0.256989	-15.3043	7.15759e-53	3.43104e-50
Jon74E	33640.3	-2.57158	0.169711	-15.1527	7.27354e-52	3.14921e-49
CG18404	460.413	-3.85422	0.25735	-14.9766	1.04429e-50	4.38016e-48
CG33301	1134.86	-2.9984	0.200704	-14.9394	1.82527e-50	7.42386e-48
CG6839	108474	-3.65582	0.244821	-14.9327	2.02052e-50	7.97631e-48
CG8093	1995.5	-3.50497	0.235938	-14.8555	6.41175e-50	2.45881e-47
CG10659	173.482	-3.72144	0.256601	-14.5028	1.16237e-47	4.1056e-45
CG32073	1452.85	-3.58736	0.250854	-14.3006	2.17026e-46	7.46903e-44
Jon66Cii	76213.5	-3.32824	0.233515	-14.2528	4.30562e-46	1.44475e-43
CG11162	869.966	-2.50571	0.17878	-14.0156	1.2518e-44	4.00039e-42
CG15126	1345.09	-2.36837	0.169542	-13.9692	2.40176e-44	7.49685e-42
CG15533	1167.32	-2.99386	0.220201	-13.5961	4.22548e-42	1.23292e-39
CG6910	4794.63	-2.58867	0.190822	-13.5659	6.37964e-42	1.78391e-39
CG11700	553.267	-2.81238	0.207585	-13.5481	8.13238e-42	2.22761e-39
CG7900	655.607	-2.66057	0.196762	-13.5218	1.16357e-41	3.12348e-39
CR45045	357.145	-3.77754	0.282584	-13.3679	9.31773e-41	2.31597e-38
Lcp3	125274	-7.7036	0.581172	-13.2553	4.20587e-40	1.00806e-37
CG43175	529.747	-4.2962	0.32475	-13.2293	5.94666e-40	1.37614e-37
LysE	22919.1	-2.35284	0.17937	-13.1173	2.6224e-39	5.86632e-37
CG34430	116.065	-4.77081	0.369834	-12.8998	4.51018e-38	9.76381e-36
CG7912	1094.54	-2.32288	0.18611	-12.4812	9.45558e-36	1.98301e-33
CG9568	10292.3	-2.05006	0.164385	-12.4711	1.07333e-35	2.21634e-33
MFS15	462.218	-2.13051	0.17197	-12.3889	3.00243e-35	6.10584e-33
CG42335	578.177	-3.01007	0.243938	-12.3394	5.55341e-35	1.09615e-32
CG13325	117.19	-4.95326	0.402304	-12.3122	7.78448e-35	1.51425e-32
CG7631	2241.71	-2.68324	0.218397	-12.2861	1.07621e-34	2.06356e-32
Jon44E	36309.7	-3.1609	0.26278	-12.0287	2.5118e-33	4.68242e-31
CG4716	12223.8	-2.7039	0.225313	-12.0006	3.52634e-33	6.48364e-31
CG31664	152.598	-7.05243	0.590523	-11.9427	7.08926e-33	1.28584e-30
CR44996	106.76	-6.02402	0.504706	-11.9357	7.71005e-33	1.37979e-30
phr	344.247	-2.62612	0.220949	-11.8857	1.4053e-32	2.44961e-30
CG33306	19997.7	-3.18207	0.268943	-11.8318	2.67404e-32	4.60141e-30
Mal-A2	1035.16	-2.42271	0.205288	-11.8015	3.83363e-32	6.43187e-30
CG12522	1226.35	-3.59021	0.306589	-11.7102	1.13079e-31	1.87375e-29
mbl	5204.05	-2.56476	0.220513	-11.6309	2.87038e-31	4.69832e-29
JhI-26	5956.22	-2.03476	0.175121	-11.6192	3.29349e-31	5.32593e-29
spheroide	5843.49	-2.15127	0.187075	-11.4995	1.32686e-30	2.12013e-28
Mtk	168.647	-2.90538	0.253586	-11.4572	2.16438e-30	3.41768e-28
CG8087	770.302	-3.05395	0.267451	-11.4187	3.37261e-30	5.26362e-28
ng2	3483.08	-2.31594	0.203303	-11.3916	4.60634e-30	7.10648e-28
Jon66Ci	379662	-2.48685	0.219756	-11.3164	1.08846e-29	1.6415e-27
betaTry	133105	-2.29095	0.20394	-11.2334	2.79373e-29	4.07581e-27
Cyp6a23	12401.6	-2.15513	0.192407	-11.2009	4.03673e-29	5.82592e-27
CG9521	933.398	-2.50492	0.225416	-11.1125	1.09109e-28	1.55793e-26
CG3513	1288.83	-2.57876	0.232333	-11.0994	1.26235e-28	1.7835e-26
CG18585	6781.86	-2.74153	0.247694	-11.0682	1.78907e-28	2.50134e-26
LysB	34766.4	-2.11943	0.193012	-10.9808	4.72512e-28	6.47148e-26
CG15534	4670.25	-2.32706	0.212132	-10.9699	5.33261e-28	7.22973e-26
CG10592	3184.86	-2.19516	0.201057	-10.9181	9.44713e-28	1.25544e-25
CG14851	96.2487	-4.21485	0.386033	-10.9184	9.41649e-28	1.25544e-25
Ssl	184.143	-2.3526	0.219569	-10.7146	8.69028e-27	1.0901e-24
Oatp58Db	163.129	-2.8372	0.266144	-10.6604	1.55981e-26	1.9385e-24
CG31463	1878.59	-2.56324	0.240648	-10.6514	1.71686e-26	2.1141e-24
CG34198	235.969	-2.56329	0.241569	-10.611	2.64928e-26	3.2326e-24
CG7968	5300.73	-2.15938	0.203727	-10.5994	2.99964e-26	3.62713e-24
CDase	1561.09	-2.15553	0.203616	-10.5862	3.453e-26	4.13805e-24
CG3841	905.343	-2.15599	0.206591	-10.436	1.69765e-25	1.931e-23
CG3246	1909.65	-1.63669	0.157224	-10.4099	2.23359e-25	2.49818e-23
CG3344	18886.1	-2.02	0.194055	-10.4094	2.24621e-25	2.49818e-23
Jon65Aiii	440561	-1.97836	0.19006	-10.4092	2.25212e-25	2.49818e-23
LysC	15362.2	-2.54597	0.246977	-10.3085	6.44894e-25	6.98046e-23
CG43085	8179.98	-2.89078	0.284235	-10.1704	2.68873e-24	2.86414e-22
CG17362	1260.22	-1.8609	0.183198	-10.1579	3.05705e-24	3.23084e-22
Npc2f	6631.92	-1.82396	0.181603	-10.0437	9.79511e-24	1.00359e-21
Dpt	93.3134	-3.41098	0.33993	-10.0344	1.07646e-23	1.09456e-21
CR45215	304.277	-2.28857	0.229748	-9.96123	2.25255e-23	2.25625e-21
CG43773	251.273	-2.49133	0.250432	-9.94812	2.56994e-23	2.53631e-21
CG17145	20621.8	-2.06642	0.207885	-9.9402	2.78256e-23	2.7261e-21
regucalcin	60440	-1.90468	0.192255	-9.90705	3.87929e-23	3.74588e-21
CG15741	1059.71	-2.29271	0.232352	-9.86736	5.76612e-23	5.52806e-21
Jon99Fi	100891	-1.93058	0.19629	-9.83533	7.93037e-23	7.49588e-21
CG11368	508.133	-2.02855	0.206642	-9.81674	9.53761e-23	8.88984e-21
Cht4	692.312	-2.62823	0.269105	-9.76657	1.56672e-22	1.45024e-20
Mal-A3	4307.4	-2.07494	0.212888	-9.74662	1.90713e-22	1.75325e-20
CG34026	5387.76	-1.89261	0.194315	-9.73991	2.03743e-22	1.8603e-20
Spn43Aa	112.003	-5.98644	0.61743	-9.69573	3.14369e-22	2.85099e-20
Cht9	15990	-2.60872	0.269092	-9.69455	3.1805e-22	2.86501e-20
CG34451	233.464	-2.94999	0.304673	-9.68248	3.57914e-22	3.20261e-20
CG11911	76802.7	-2.02707	0.209608	-9.67076	4.01367e-22	3.56765e-20
LysD	61659.8	-2.05973	0.213021	-9.66913	4.07829e-22	3.6008e-20
CG6834	1385.2	-1.61094	0.166618	-9.66847	4.10462e-22	3.6008e-20
CG30414	1396.05	-2.29005	0.237815	-9.62952	6.00067e-22	5.22994e-20
Btd	805.409	-2.12041	0.22024	-9.6277	6.10816e-22	5.28927e-20
alphaTry	19636.5	-1.98082	0.205785	-9.62565	6.23123e-22	5.36125e-20
CG32581	399.359	-2.29743	0.238778	-9.62165	6.47843e-22	5.53844e-20
GstE9	3553.25	-1.6833	0.175345	-9.59993	7.99993e-22	6.75315e-20
CG12194	1316.19	-1.61985	0.169284	-9.56886	1.08094e-21	9.01145e-20
LysP	187.628	-2.47758	0.259865	-9.53412	1.51164e-21	1.24474e-19
CG9527	8380.22	-1.68986	0.180556	-9.35919	8.03512e-21	6.3815e-19
Pig1	2428.08	-1.6779	0.18051	-9.29535	1.46728e-20	1.13837e-18
CG11313	2422.14	-2.44767	0.268436	-9.11825	7.63485e-20	5.72486e-18
CG7203	236.722	-2.43917	0.268844	-9.07279	1.1601e-19	8.55545e-18
CG13936	196.53	-2.21228	0.245242	-9.0208	1.86714e-19	1.36944e-17
CG18180	712074	-2.14565	0.237887	-9.01961	1.88767e-19	1.37697e-17
CG14787	436.415	-1.89659	0.211564	-8.96464	3.11283e-19	2.2584e-17
Jon65Aiv	681739	-1.68548	0.188539	-8.9397	3.9022e-19	2.81588e-17
CG5883	4514.02	-1.97516	0.222136	-8.89166	6.02023e-19	4.29806e-17
CG31343	34413.6	-1.81092	0.203869	-8.88274	6.52323e-19	4.63253e-17
Cyp4ac3	988.058	-1.76831	0.199372	-8.86939	7.35449e-19	5.16817e-17
Vha100-5	7628.79	-1.37077	0.155299	-8.82663	1.07877e-18	7.50223e-17
CG4835	2696.68	-1.84761	0.209459	-8.82087	1.13571e-18	7.85748e-17
CR45291	71.0813	-3.16365	0.359613	-8.79738	1.40047e-18	9.63953e-17
CG3927	462.261	-1.7461	0.198688	-8.78817	1.52014e-18	1.04099e-16
CG32379	1312.15	-1.74976	0.199536	-8.76914	1.80032e-18	1.22659e-16
CG3868	54545.3	-1.53185	0.175195	-8.74371	2.25582e-18	1.52917e-16
CG43348	998.744	-2.6698	0.306178	-8.71976	2.78789e-18	1.86165e-16
CG9465	438.77	-6.41193	0.736618	-8.70455	3.18835e-18	2.10808e-16
edin	58.4007	-3.55356	0.409032	-8.68773	3.69748e-18	2.4091e-16
CG15044	4129.98	-1.35913	0.156488	-8.68524	3.77946e-18	2.45062e-16
CG32302	45945	-1.64577	0.189563	-8.68196	3.8902e-18	2.5103e-16
CG32259	288.916	-1.59593	0.184344	-8.65731	4.83034e-18	3.08727e-16
yip7	222390	-1.60632	0.186047	-8.63393	5.92802e-18	3.75311e-16
CG34215	2980.41	-1.92666	0.223625	-8.6156	6.95768e-18	4.38432e-16
CG13323	6833.82	-2.11997	0.246214	-8.61028	7.28797e-18	4.57099e-16
Cyp6g1	1407.89	-1.8612	0.218786	-8.50694	1.78586e-17	1.07972e-15
CG31089	524.292	-2.985	0.35144	-8.49362	2.00306e-17	1.20561e-15
CG1809	7299.79	-1.4324	0.170797	-8.38655	5.00629e-17	2.94712e-15
CG32483	3136.59	-1.60725	0.191916	-8.37476	5.53353e-17	3.24328e-15
CG32071	8170.62	-2.23403	0.266918	-8.36971	5.7761e-17	3.37073e-15
Est-6	409.71	-1.95699	0.234387	-8.34939	6.86138e-17	3.96955e-15
CG31087	3152.46	-1.4236	0.170765	-8.33665	7.64273e-17	4.40261e-15
deltaTry	39808.8	-1.42579	0.171438	-8.31669	9.04532e-17	5.1883e-15
CG34316	1373.2	-2.51074	0.301934	-8.31553	9.13413e-17	5.21695e-15
CG33226	158.987	-2.89207	0.348367	-8.30178	1.02567e-16	5.80864e-15
CG14120	10733.4	-2.02475	0.244524	-8.28039	1.22776e-16	6.92393e-15
l(3)72Dp	1835.32	-1.5722	0.190008	-8.27437	1.29134e-16	7.25205e-15
Mur18B	9438.44	-1.58289	0.191422	-8.26911	1.34966e-16	7.54797e-15
CG14400	224.763	-2.21405	0.268109	-8.25801	1.48123e-16	8.2494e-15
CG4393	298.411	-1.95615	0.237914	-8.22209	1.99989e-16	1.10463e-14
alpha-Est1	4853.79	-1.3609	0.166226	-8.18703	2.6775e-16	1.46683e-14
CG8738	254.015	-1.67196	0.204283	-8.18452	2.73385e-16	1.49162e-14
CG16965	69.5027	-3.67962	0.451641	-8.14722	3.72381e-16	2.02352e-14
kappaTry	4131.67	-1.63528	0.202806	-8.06326	7.4288e-16	3.94108e-14
CG30154	559.388	-1.67377	0.208229	-8.03811	9.1237e-16	4.80228e-14
CG16762	4099.18	-1.97385	0.247101	-7.98802	1.37126e-15	7.18949e-14
CG33235	157.53	-2.38028	0.29925	-7.95415	1.8036e-15	9.38289e-14
CG44013	172.8	-1.87961	0.2372	-7.92417	2.29675e-15	1.18565e-13
yin	195.192	-1.75193	0.221852	-7.89684	2.86057e-15	1.46544e-13
CG31091	433.43	-2.59265	0.328451	-7.89356	2.93678e-15	1.49876e-13
Obp56h	253.02	-1.78611	0.226327	-7.8917	2.98101e-15	1.51557e-13
CR42874	56.3737	-2.87188	0.364106	-7.88747	3.08371e-15	1.56187e-13
Spn42Db	172.68	-1.78872	0.227116	-7.87579	3.38587e-15	1.70206e-13
CG31148	623.169	-1.5969	0.204589	-7.80541	5.93067e-15	2.9482e-13
CG15253	491.463	-2.20095	0.282062	-7.80307	6.04167e-15	2.9923e-13
Npc2e	802.313	-1.81524	0.233284	-7.78125	7.18117e-15	3.53061e-13
frma	144.567	-1.9875	0.255453	-7.78031	7.23442e-15	3.54381e-13
DptB	240.934	-1.73372	0.223426	-7.75969	8.51364e-15	4.12527e-13
CG43153	743.322	-2.60768	0.336226	-7.75573	8.78371e-15	4.24082e-13
CG13086	716.749	-1.61438	0.208465	-7.74416	9.62182e-15	4.62882e-13
CG11671	340.421	-1.39251	0.180344	-7.72143	1.1503e-14	5.51403e-13
CG34278	1259.63	-2.07592	0.269121	-7.71371	1.22211e-14	5.81673e-13
CG13102	2744.64	-1.28709	0.167647	-7.6774	1.62355e-14	7.67298e-13
CG31848	101.046	-1.98233	0.259208	-7.64764	2.04693e-14	9.60628e-13
CR44703	192.283	-2.13943	0.280579	-7.62507	2.43899e-14	1.13274e-12
CG17134	6984.68	-1.62446	0.214558	-7.57117	3.69881e-14	1.69439e-12
Ag5r	4478.85	-1.58722	0.209659	-7.5705	3.71794e-14	1.69735e-12
CG8664	52490.7	-2.07822	0.274706	-7.56525	3.87116e-14	1.76131e-12
CG11601	479.338	-1.224	0.161995	-7.5558	4.16299e-14	1.88769e-12
CG11077	796.046	-1.38007	0.183971	-7.50153	6.30759e-14	2.82202e-12
Cyp9c1	3414.1	-1.27125	0.170606	-7.4514	9.23561e-14	4.07764e-12
GluRIIC	359.343	-1.52397	0.204748	-7.44312	9.83369e-14	4.32747e-12
CG16756	235.196	-1.58775	0.213905	-7.42271	1.14746e-13	5.0004e-12
Cyp18a1	331.612	-1.56267	0.210584	-7.42066	1.1654e-13	5.06215e-12
CG10483	312.88	-1.67205	0.225357	-7.41956	1.17509e-13	5.0721e-12
CG42249	4176.03	-1.27102	0.171327	-7.4187	1.18273e-13	5.0721e-12
Jon65Ai	114885	-1.38834	0.187433	-7.40714	1.29051e-13	5.4988e-12
Vha16-5	114.852	-1.94118	0.26302	-7.38036	1.57863e-13	6.66301e-12
CG14022	130.624	-2.13216	0.288998	-7.37775	1.6099e-13	6.77367e-12
CG16732	369.27	-1.36802	0.185456	-7.37651	1.62487e-13	6.8153e-12
CG5945	35.2536	-3.42586	0.468154	-7.3178	2.52068e-13	1.04421e-11
Mal-B2	1572.08	-1.56829	0.214373	-7.31568	2.56084e-13	1.05759e-11
CG16749	16246.2	-1.60795	0.219927	-7.31128	2.64611e-13	1.08945e-11
Cyp6a2	1529.62	-1.3695	0.187368	-7.30912	2.68891e-13	1.10369e-11
noe	2697.63	-1.333	0.182489	-7.30453	2.78244e-13	1.13859e-11
CG14419	304.317	-1.8167	0.249125	-7.29235	3.04588e-13	1.2351e-11
msta	218.473	-1.71717	0.23614	-7.27181	3.54712e-13	1.42543e-11
CG4302	973.152	-1.4333	0.197179	-7.26903	3.62091e-13	1.44642e-11
CG31219	35.896	-3.93237	0.541377	-7.26364	3.76812e-13	1.49191e-11
CG13230	1470.21	-2.02509	0.279067	-7.25665	3.96795e-13	1.56181e-11
CG8560	69278.4	-1.58124	0.218141	-7.24869	4.20808e-13	1.64667e-11
CG12398	31.8631	-3.67502	0.50698	-7.24885	4.20318e-13	1.64667e-11
CG5150	2219.68	-1.56698	0.216434	-7.24002	4.48627e-13	1.75043e-11
roX1	6026.32	-1.2136	0.167692	-7.23707	4.58466e-13	1.77848e-11
CG8661	19923.2	-1.38432	0.191491	-7.22915	4.86012e-13	1.8799e-11
HP6	175.081	-1.62514	0.225392	-7.21029	5.58338e-13	2.15345e-11
Pk34A	94.6563	-1.9378	0.268804	-7.20896	5.63814e-13	2.16834e-11
CG12736	1401.69	-1.19957	0.166417	-7.2082	5.66978e-13	2.17428e-11
Best3	158.791	-1.55944	0.216476	-7.20375	5.85767e-13	2.23993e-11
CG32485	998.281	-1.30007	0.180484	-7.20326	5.87908e-13	2.24173e-11
CG3987	8216.7	-1.39964	0.194916	-7.18076	6.93265e-13	2.62113e-11
Rpt4R	255.032	-1.362	0.189789	-7.17637	7.1585e-13	2.69892e-11
CG1468	2240.88	-1.19033	0.166487	-7.14966	8.69943e-13	3.25247e-11
CG7214	1714.35	-1.49005	0.208522	-7.14576	8.94987e-13	3.33681e-11
CG18493	17624.1	-1.53705	0.215276	-7.13991	9.3395e-13	3.47243e-11
CG6675	159.856	-1.60903	0.225442	-7.13719	9.52573e-13	3.53189e-11
CG14245	237.319	-1.66539	0.233719	-7.12561	1.03622e-12	3.82093e-11
CG16989	1571.39	-1.17021	0.164295	-7.12263	1.05886e-12	3.89369e-11
Victoria	1434.07	-7.89398	1.11361	-7.08866	1.35417e-12	4.88594e-11
CG15784	6813.42	-1.55186	0.219176	-7.08045	1.43691e-12	5.17056e-11
Eip71CD	2315.25	-1.37416	0.194667	-7.05902	1.67683e-12	6.01775e-11
Idgf5	2129.27	-1.28899	0.183123	-7.0389	1.9376e-12	6.9166e-11
Cyp313a5	112.766	-1.98078	0.281576	-7.03463	1.99787e-12	7.11284e-11
CG12782	107.964	-1.7514	0.249099	-7.03096	2.0511e-12	7.24471e-11
CG30288	512.643	-1.73803	0.247801	-7.01378	2.31957e-12	8.15008e-11
CG42779	1879.84	-1.72784	0.246512	-7.00914	2.39791e-12	8.37178e-11
CG11550	318.798	-1.4405	0.205542	-7.00828	2.41264e-12	8.38924e-11
CG32641	138.691	-1.82748	0.261921	-6.97722	3.01076e-12	1.02826e-10
Jon25Bii	116782	-1.76122	0.253874	-6.93739	3.99411e-12	1.35719e-10
CG5770	13251.4	-1.20123	0.173192	-6.9358	4.0393e-12	1.36908e-10
CG31259	567.165	-1.26282	0.182479	-6.92034	4.50573e-12	1.5119e-10
CG14273	414.142	-1.50823	0.218084	-6.91585	4.65072e-12	1.54893e-10
CR45446	48.5861	-7.3885	1.06913	-6.91075	4.82107e-12	1.60169e-10
aly	101.742	-1.79009	0.259106	-6.90872	4.89038e-12	1.62071e-10
CG9962	95.0294	-1.79074	0.259716	-6.89499	5.38681e-12	1.78083e-10
Cpr65Ay	383.386	-1.69773	0.246325	-6.89221	5.49318e-12	1.81154e-10
Cpr92F	533.581	-1.64711	0.239481	-6.87783	6.07705e-12	1.99917e-10
CG3515	93.4618	-1.85462	0.270335	-6.86044	6.86465e-12	2.23634e-10
Odc1	1820.8	-1.14925	0.167587	-6.8576	7.00281e-12	2.27583e-10
QC	275.226	-1.39177	0.203549	-6.83755	8.05604e-12	2.593e-10
Zmynd10	250.651	-1.31456	0.193424	-6.79627	1.07361e-11	3.43094e-10
CG8317	3934.75	-1.10485	0.163288	-6.76625	1.32162e-11	4.2035e-10
CG4483	82.4545	-1.88206	0.280128	-6.71855	1.83538e-11	5.76921e-10
CG13044	1129.02	-1.11787	0.166578	-6.71077	1.93604e-11	6.01438e-10
CG3734	1805.65	-1.24851	0.186055	-6.71045	1.94027e-11	6.01438e-10
CG6403	13597.3	-1.30976	0.195434	-6.70179	2.05878e-11	6.33784e-10
CG14852	241.967	-2.48402	0.371455	-6.68729	2.27347e-11	6.95294e-10
CG33926	5428.89	-1.36577	0.204311	-6.68474	2.31339e-11	7.05688e-10
CG1428	111.931	-1.68461	0.25244	-6.6733	2.50119e-11	7.56103e-10
CG2772	2560.12	-1.32993	0.199448	-6.66806	2.59205e-11	7.8181e-10
CG12780	256.87	-1.71396	0.257188	-6.66424	2.66039e-11	8.00623e-10
CG10993	525.908	-1.16723	0.175348	-6.65664	2.80158e-11	8.41227e-10
CG10140	1663.36	-1.47849	0.222153	-6.65524	2.82834e-11	8.47366e-10
CR45138	68.2695	-3.42076	0.51489	-6.64366	3.05981e-11	9.12639e-10
Arpc1	8110.03	-1.01745	0.153388	-6.63319	3.28513e-11	9.75509e-10
CG33965	1046.99	-1.13081	0.170796	-6.62084	3.57173e-11	1.05827e-09
CG3290	43.3139	-7.21504	1.09108	-6.61278	3.77159e-11	1.11014e-09
RpL37b	204.017	-1.43034	0.216413	-6.60928	3.86182e-11	1.13173e-09
CG8818	1646.21	-1.07655	0.164166	-6.55768	5.46522e-11	1.58775e-09
CG30184	68.309	-1.96519	0.299963	-6.55144	5.69866e-11	1.652e-09
CG7025	4367.67	-1.5152	0.231342	-6.54961	5.76885e-11	1.66874e-09
thetaTry	20521	-1.31315	0.200716	-6.54234	6.05655e-11	1.74819e-09
CG10748	222.258	-1.4217	0.217447	-6.53815	6.22858e-11	1.79399e-09
CG12057	92278.8	-1.40499	0.214968	-6.5358	6.32694e-11	1.81842e-09
Dro	216.443	-2.54759	0.390143	-6.52989	6.58183e-11	1.88764e-09
Jon99Ciii	239493	-1.2094	0.185407	-6.52291	6.89555e-11	1.96501e-09
CG12115	14215.6	-1.43864	0.220662	-6.51965	7.04701e-11	1.99968e-09
CG7277	1396.31	-1.0709	0.165124	-6.48541	8.84908e-11	2.48999e-09
yip3	111.024	-1.58955	0.246041	-6.46052	1.04345e-10	2.90565e-09
CG12868	1071.31	-1.25622	0.194801	-6.44874	1.12784e-10	3.12765e-09
CG7804	497.906	-1.19173	0.184902	-6.44518	1.15464e-10	3.18535e-09
Damm	1961.17	-1.32621	0.20647	-6.42326	1.33387e-10	3.66118e-09
CG34251	1586.86	-1.48138	0.230813	-6.41807	1.38016e-10	3.78051e-09
CR44556	21.6914	-8.06289	1.25699	-6.41445	1.41328e-10	3.86335e-09
CG5402	395.124	-1.60471	0.250254	-6.41231	1.43329e-10	3.91007e-09
CG10472	85837.6	-1.27047	0.198588	-6.39752	1.5792e-10	4.29068e-09
CG31807	107.951	-1.58422	0.247932	-6.38975	1.66152e-10	4.50524e-09
CG9673	14176.6	-1.23736	0.193684	-6.38858	1.6743e-10	4.52163e-09
CG32971	156.418	-1.4005	0.219631	-6.37658	1.81087e-10	4.87083e-09
CG13369	909.409	-1.07149	0.168296	-6.3667	1.93137e-10	5.16393e-09
Cyp4p3	769.545	-1.48433	0.233192	-6.36528	1.94937e-10	5.20168e-09
CG14721	473.464	-1.02758	0.161469	-6.36398	1.96598e-10	5.23559e-09
CG43125	482.108	-1.47012	0.231065	-6.36237	1.98669e-10	5.28027e-09
CR43650	437.816	-1.238	0.195009	-6.34844	2.17512e-10	5.74693e-09
CG4415	249.069	-1.2577	0.198239	-6.34435	2.23367e-10	5.85675e-09
CG13426	63.2956	-1.95278	0.308049	-6.33919	2.30973e-10	6.04311e-09
PGRP-SC2	65824.5	-1.61282	0.254492	-6.33739	2.33695e-10	6.10245e-09
CG17260	156.023	-1.56077	0.246866	-6.32233	2.57656e-10	6.68909e-09
nht	112.502	-1.56102	0.246902	-6.32241	2.57515e-10	6.68909e-09
Try29F	69.1393	-1.98726	0.314782	-6.31311	2.73477e-10	7.08611e-09
Cyp313a2	59.4039	-2.43472	0.386281	-6.30297	2.91989e-10	7.5512e-09
CG9344	840.145	-1.41487	0.225462	-6.27544	3.48638e-10	8.96441e-09
CG13110	204.276	-1.38953	0.221859	-6.26313	3.77316e-10	9.64635e-09
CG6455	3361.87	-1.00026	0.159699	-6.26341	3.76643e-10	9.64635e-09
SelG	4809.92	-1.25383	0.200321	-6.25909	3.87235e-10	9.88113e-09
CG14275	345.121	-1.2204	0.195076	-6.25603	3.94893e-10	1.00574e-08
Tsp42A	133.362	-1.57171	0.251641	-6.24585	4.21504e-10	1.06946e-08
RpS5b	386.501	-1.19479	0.191346	-6.24416	4.26082e-10	1.07903e-08
CG42578	24.9763	-3.30376	0.529569	-6.23859	4.41528e-10	1.11604e-08
iotaTry	3638.07	-1.27451	0.204861	-6.22133	4.92954e-10	1.23211e-08
CG8329	147.14	-2.12046	0.340906	-6.22006	4.96977e-10	1.23986e-08
CG33673	49.2624	-2.26798	0.365315	-6.20829	5.35638e-10	1.3289e-08
Tsp42Er	1771.28	-1.09187	0.175917	-6.20675	5.40924e-10	1.33953e-08
Cyp4ad1	2143.87	-1.09231	0.176187	-6.19975	5.65516e-10	1.39529e-08
CG14983	75.7064	-1.92889	0.311341	-6.19541	5.81322e-10	1.43165e-08
Ag5r2	198328	-1.26101	0.203691	-6.19081	5.98568e-10	1.47142e-08
CG5084	33566.2	-1.23176	0.199891	-6.16219	7.17473e-10	1.73825e-08
tomb	69.1654	-1.84127	0.299419	-6.14949	7.77342e-10	1.87653e-08
CR45570	40.2077	-7.12927	1.16071	-6.14216	8.14082e-10	1.95817e-08
CG4335	926.999	-1.45314	0.236663	-6.1401	8.24712e-10	1.9802e-08
Npc2c	1565.01	-1.24784	0.203396	-6.13506	8.51295e-10	2.03674e-08
LM408	12648.4	-1.01371	0.165323	-6.13172	8.69345e-10	2.07622e-08
mRpL49	845.872	-1.33442	0.217704	-6.12951	8.81526e-10	2.10157e-08
squ	280.406	-1.24666	0.203703	-6.11998	9.35869e-10	2.22717e-08
CG43318	147.586	-1.45358	0.237648	-6.11651	9.56463e-10	2.27215e-08
CG13170	67.0039	-1.88677	0.30854	-6.11514	9.64719e-10	2.28771e-08
CG40472	590.421	-1.35917	0.222379	-6.11196	9.84149e-10	2.32967e-08
GluRIIE	272.964	-1.27654	0.209194	-6.10216	1.04642e-09	2.46837e-08
CG14370	94.4874	-1.58533	0.260172	-6.0934	1.10538e-09	2.58926e-08
MtnA	47543.6	-1.13114	0.185812	-6.08754	1.1466e-09	2.67181e-08
CG17221	945.426	-1.07942	0.177799	-6.071	1.27114e-09	2.93149e-08
Cyp4d8	2003.68	-1.1365	0.187187	-6.07149	1.26727e-09	2.93149e-08
RpL24-like	3854.23	-1.08486	0.178719	-6.07017	1.27773e-09	2.94163e-08
CG14629	15400.8	-1.11328	0.183523	-6.06618	1.30985e-09	3.00015e-08
Jon99Fii	66024.5	-1.13997	0.188015	-6.06317	1.33466e-09	3.05176e-08
CG15661	51.1317	-2.52245	0.416789	-6.05209	1.42981e-09	3.26377e-08
CG15262	138.918	-1.34379	0.222954	-6.02722	1.66805e-09	3.77548e-08
CG33127	6499.15	-1.14949	0.191525	-6.00177	1.95173e-09	4.39533e-08
CR42861	250.249	-1.18552	0.197731	-5.99563	2.02698e-09	4.54952e-08
hog	137.692	-1.33782	0.223238	-5.9928	2.06261e-09	4.62175e-08
CG14630	2657.11	-1.06485	0.178203	-5.97552	2.29364e-09	5.11382e-08
sa	109.376	-1.53103	0.256242	-5.97493	2.30193e-09	5.12379e-08
Obp50d	17.3503	-7.74149	1.29787	-5.96476	2.44993e-09	5.43519e-08
CG43341	392.694	-1.22437	0.205308	-5.96358	2.46766e-09	5.45651e-08
CG11208	4058.6	-1.12977	0.189444	-5.96362	2.46711e-09	5.45651e-08
CG31198	32963.3	-1.02665	0.172172	-5.96292	2.4777e-09	5.4607e-08
CR43730	59.8499	-1.91448	0.321407	-5.95657	2.57592e-09	5.65859e-08
CG5646	119.984	-1.52124	0.25567	-5.95001	2.6812e-09	5.87065e-08
epsilonTry	141660	-1.21838	0.205213	-5.93716	2.89996e-09	6.29826e-08
CG33966	734.821	-1.0897	0.184007	-5.92206	3.17929e-09	6.83854e-08
CG9796	4554.02	-1.26944	0.214357	-5.92207	3.17915e-09	6.83854e-08
CG11893	1490.56	-4.71224	0.796191	-5.91848	3.24936e-09	6.97808e-08
CG18417	4254.51	-1.28727	0.217711	-5.91277	3.364e-09	7.2012e-08
CR44322	27.1686	-7.40305	1.25274	-5.90951	3.43137e-09	7.33374e-08
CG31776	97.4308	-1.61502	0.273389	-5.9074	3.47554e-09	7.41162e-08
CG5194	191.606	-1.19077	0.201579	-5.90724	3.47886e-09	7.41162e-08
CG8353	1272.59	-1.12638	0.191677	-5.87647	4.19096e-09	8.85844e-08
CG13461	353.421	-1.34334	0.22903	-5.86537	4.48145e-09	9.45755e-08
Cyp313a3	146.132	-1.72654	0.294539	-5.86184	4.57761e-09	9.64531e-08
CG13471	168.655	-1.39858	0.238929	-5.85356	4.81163e-09	1.01225e-07
Jon99Ci	15760.9	-1.44716	0.247944	-5.83661	5.32724e-09	1.11548e-07
CG14285	343.9	-1.52352	0.262137	-5.81193	6.17571e-09	1.28236e-07
CG7229	224.652	-1.18549	0.20433	-5.80187	6.55779e-09	1.34585e-07
CG9302	808.956	-1.08582	0.18717	-5.80128	6.58108e-09	1.34857e-07
Cyp28d2	1637.52	-1.2751	0.220159	-5.79174	6.96626e-09	1.41454e-07
CG31937	3211.68	-1.06305	0.1837	-5.78689	7.17036e-09	1.45159e-07
CG30392	1239.33	-1.04716	0.180993	-5.7856	7.22524e-09	1.4605e-07
CG9452	534.683	-1.57473	0.272216	-5.78484	7.25821e-09	1.46496e-07
beta4GalNAcTB	956.052	-1.18655	0.205489	-5.77428	7.72815e-09	1.5528e-07
Ser8	33.7553	-2.86256	0.495773	-5.77394	7.74384e-09	1.55363e-07
NAAT1	1660.64	-1.13684	0.197311	-5.76168	8.3282e-09	1.66589e-07
CG10116	1578.73	-1.12194	0.195069	-5.75149	8.84608e-09	1.7597e-07
CG34283	52.7672	-1.92812	0.33593	-5.73965	9.48747e-09	1.87818e-07
Adgf-D	878.974	-1.01082	0.1768	-5.71733	1.08211e-08	2.1265e-07
CG43052	104.633	-1.68426	0.294764	-5.71392	1.10406e-08	2.16016e-07
CG10931	119.598	-1.43275	0.250993	-5.70833	1.14087e-08	2.22893e-07
CG33468	21.1091	-3.69999	0.649139	-5.69985	1.19914e-08	2.33937e-07
Muc55B	79471.4	-1.0028	0.176645	-5.67691	1.37148e-08	2.65627e-07
CG16771	1981.83	-1.01037	0.178209	-5.66959	1.4314e-08	2.76833e-07
CG8145	286.843	-1.25607	0.22181	-5.66282	1.48909e-08	2.87577e-07
CG10031	857.933	-1.03218	0.182428	-5.65803	1.53119e-08	2.95282e-07
CG5342	91.5818	-1.54772	0.273595	-5.65698	1.54059e-08	2.96668e-07
CG34446	508.201	-1.41656	0.250957	-5.64463	1.65534e-08	3.17399e-07
CG33128	51790.7	-1.06641	0.189644	-5.62324	1.87405e-08	3.56846e-07
CG45078	2000.01	-1.30017	0.23127	-5.62186	1.88915e-08	3.58719e-07
CG31642	242.521	-1.19269	0.212553	-5.61126	2.00858e-08	3.7864e-07
VhaAC39-2	94.1192	-1.63108	0.290715	-5.6106	2.01627e-08	3.79556e-07
CG14708	149.151	-1.34997	0.241013	-5.60124	2.12829e-08	3.99523e-07
CG12929	332.963	-1.19521	0.21365	-5.59423	2.21609e-08	4.13691e-07
CG43202	31.6669	-6.75842	1.20927	-5.58883	2.28609e-08	4.24397e-07
CG30339	903.472	-1.10446	0.198632	-5.56032	2.69278e-08	4.95103e-07
CR43701	52.6538	-2.22989	0.401833	-5.54929	2.86831e-08	5.25935e-07
CG14070	122.943	-1.43268	0.258353	-5.54544	2.93217e-08	5.36179e-07
CG43120	749.738	-1.05749	0.190847	-5.54104	3.00677e-08	5.48327e-07
Vha16-3	109.795	-1.61514	0.292006	-5.53118	3.1809e-08	5.76297e-07
CG32726	68.8309	-1.95847	0.355371	-5.51107	3.56661e-08	6.40844e-07
Ccp84Ad	63.3344	-1.88406	0.342779	-5.49644	3.87543e-08	6.91702e-07
Jon99Cii	195963	-1.11948	0.204158	-5.4834	4.17224e-08	7.4172e-07
CG13460	13620.1	-1.22776	0.224261	-5.47471	4.38223e-08	7.74945e-07
CG34431	37.6201	-2.91704	0.532963	-5.47325	4.41858e-08	7.80344e-07
IM1	542.65	-5.23996	0.958288	-5.46805	4.55026e-08	7.99392e-07
mag	39364.4	-1.23598	0.226035	-5.46809	4.54907e-08	7.99392e-07
CG15142	52.6752	-1.75928	0.321767	-5.46758	4.56221e-08	8.00445e-07
CG3706	352.707	-1.44401	0.264178	-5.46605	4.60174e-08	8.06326e-07
CG3106	5864.36	-1.00229	0.183477	-5.46275	4.68827e-08	8.20418e-07
CG8997	66422.7	-1.19936	0.219701	-5.45904	4.78716e-08	8.35543e-07
CG14931	60.9211	-1.84311	0.337987	-5.45319	4.94729e-08	8.61253e-07
CG43098	81.8658	-1.66568	0.305771	-5.44749	5.10842e-08	8.84712e-07
CG9981	1079.6	-1.07557	0.197434	-5.44772	5.10187e-08	8.84712e-07
Cyp6a18	1122.43	-1.11979	0.205822	-5.44058	5.31082e-08	9.16219e-07
CG13285	633.085	-1.07118	0.197596	-5.42103	5.92582e-08	1.01579e-06
CR31084	197.386	-1.17629	0.217349	-5.41201	6.23227e-08	1.06696e-06
CG6999	69.5209	-1.60585	0.297188	-5.40348	6.53588e-08	1.11609e-06
CR43785	73.8297	-1.51449	0.281541	-5.37928	7.47846e-08	1.26418e-06
LysS	104028	-1.36828	0.254525	-5.37583	7.62306e-08	1.28539e-06
CG30289	249.281	-1.10017	0.204786	-5.3723	7.77365e-08	1.30749e-06
aust	82.4703	-1.60742	0.299287	-5.37083	7.83768e-08	1.31333e-06
CG10344	183.13	-1.09827	0.204692	-5.36546	8.07418e-08	1.35127e-06
CG14020	70.9516	-1.59901	0.298917	-5.34933	8.82818e-08	1.46467e-06
CG4021	270.648	-1.12642	0.21105	-5.33722	9.43833e-08	1.56011e-06
CG6414	357.801	-1.24938	0.234105	-5.33683	9.4587e-08	1.56156e-06
CG18107	24.508	-3.21225	0.602178	-5.33438	9.58693e-08	1.58078e-06
RacGAP84C	88.5579	-1.55922	0.292312	-5.33409	9.60252e-08	1.58141e-06
CG3117	540.296	-1.18887	0.223326	-5.32347	1.01804e-07	1.66028e-06
CR43835	45.8903	-1.93529	0.363528	-5.32365	1.01707e-07	1.66028e-06
CG15136	170.147	-1.24338	0.233588	-5.32297	1.02085e-07	1.66284e-06
BigH1	152.619	-1.3049	0.245295	-5.31972	1.0393e-07	1.69084e-06
Ubi-p5E	10401	-1.05448	0.198527	-5.3115	1.08728e-07	1.75613e-06
CG18605	96.6498	-1.46216	0.276573	-5.28671	1.24534e-07	1.98751e-06
tbrd-1	262.86	-1.05741	0.200196	-5.28186	1.27882e-07	2.0361e-06
CG43166	837.946	-3.28583	0.62243	-5.27904	1.29866e-07	2.06524e-06
CG31933	168.596	-1.3456	0.255027	-5.27629	1.31828e-07	2.09396e-06
nsr	249.348	-1.0743	0.20376	-5.2724	1.3465e-07	2.13373e-06
Cyp12a4	6948.72	-1.00947	0.191563	-5.26963	1.36696e-07	2.1585e-06
lcs	13371.5	-1.16254	0.220604	-5.26979	1.36583e-07	2.1585e-06
CG43315	157.067	-1.38632	0.263373	-5.26369	1.41191e-07	2.22164e-06
CG14529	274.013	-1.20346	0.229422	-5.24562	1.55761e-07	2.43379e-06
CG7907	222.247	-1.18885	0.226865	-5.24035	1.60271e-07	2.49844e-06
Elo68beta	23.5016	-3.44288	0.657185	-5.23883	1.61596e-07	2.51617e-06
CG6639	3953.03	-1.50925	0.288983	-5.22264	1.76391e-07	2.73702e-06
CG12338	3370.7	-1.00758	0.192947	-5.22205	1.76956e-07	2.74261e-06
CG15553	489.783	-1.49958	0.287293	-5.21967	1.79238e-07	2.77478e-06
CG11349	826.017	-1.35309	0.259342	-5.21739	1.81459e-07	2.79947e-06
skpC	72.3992	-1.48811	0.285593	-5.21061	1.88216e-07	2.90039e-06
CG3609	3036.63	-1.03033	0.197921	-5.20577	1.93197e-07	2.96692e-06
can	103.386	-1.28407	0.246738	-5.20419	1.94847e-07	2.98884e-06
CG43129	118.463	-1.39478	0.268206	-5.20042	1.98838e-07	3.04659e-06
Cyp9b2	6200.04	-1.06889	0.205556	-5.20001	1.99279e-07	3.04712e-06
CG8219	286.773	-1.11317	0.214287	-5.19476	2.04981e-07	3.12643e-06
Art2	66.5388	-1.66698	0.321272	-5.18867	2.11805e-07	3.22318e-06
CR45242	23.788	-2.58721	0.499205	-5.18266	2.18748e-07	3.32507e-06
CG14325	15.7215	-6.62747	1.27916	-5.18113	2.2055e-07	3.34489e-06
Ada1-1	14.7777	-4.03808	0.782125	-5.16296	2.43081e-07	3.67e-06
G6P	188.289	-1.11175	0.215391	-5.16154	2.44927e-07	3.68957e-06
CG30075	40.2287	-1.97644	0.386053	-5.1196	3.06179e-07	4.51598e-06
Ref2	67.6443	-1.53427	0.299983	-5.11453	3.14526e-07	4.63399e-06
CG34284	1144.76	-1.17058	0.229252	-5.10606	3.2894e-07	4.81465e-06
CG34005	168.945	-1.2278	0.240527	-5.10464	3.31431e-07	4.84583e-06
CG17633	68254.1	-1.03116	0.202576	-5.09025	3.57583e-07	5.19425e-06
CG10962	8398.54	-1.03385	0.203411	-5.08257	3.72359e-07	5.37398e-06
CG40486	873.656	-1.12795	0.221937	-5.08231	3.72881e-07	5.37574e-06
CG8260	37.6117	-2.03433	0.400798	-5.0757	3.86067e-07	5.54796e-06
CR43908	34.6587	-2.1241	0.418742	-5.07258	3.92466e-07	5.63044e-06
CG10881	162.729	-1.0936	0.215708	-5.06981	3.98209e-07	5.70377e-06
CG13078	779.601	-1.06812	0.210739	-5.06843	4.01111e-07	5.73345e-06
CG45072	15.9463	-5.72543	1.13109	-5.06189	4.15122e-07	5.90855e-06
AttA	143.669	-1.14505	0.226871	-5.04716	4.48426e-07	6.34892e-06
CG42729	864.058	-1.10952	0.220149	-5.03985	4.65904e-07	6.56867e-06
CG18545	52.1123	-1.63263	0.325495	-5.01585	5.28004e-07	7.38986e-06
CG4259	629.717	-1.09336	0.218053	-5.0142	5.32552e-07	7.43799e-06
CR43803	131.593	-1.35308	0.269974	-5.01189	5.38989e-07	7.51226e-06
Obp49a	466.036	-1.08621	0.217064	-5.0041	5.61229e-07	7.78183e-06
CR45600	104.063	-1.3691	0.273657	-5.00296	5.64556e-07	7.81988e-06
CG12811	2531.42	-1.00691	0.201636	-4.99372	5.92276e-07	8.17012e-06
obst-F	3174.74	-1.10837	0.222749	-4.97588	6.49531e-07	8.92325e-06
CG2065	334.136	-1.18234	0.238455	-4.95834	7.10963e-07	9.66908e-06
CG13560	1524.94	-1.31952	0.266406	-4.95306	7.30564e-07	9.90468e-06
CG9759	686.917	-1.13137	0.228474	-4.95186	7.35076e-07	9.94575e-06
CG14695	221.009	-1.11657	0.225539	-4.95067	7.39599e-07	9.99687e-06
CG13423	69.2311	-1.50984	0.305107	-4.94855	7.47685e-07	1.0096e-05
Obp58c	257.031	-1.30559	0.26394	-4.94653	7.55482e-07	1.01808e-05
jb	32.7368	-2.03352	0.411554	-4.94109	7.76877e-07	1.04387e-05
CR34335	32706.4	-1.16247	0.235281	-4.94075	7.78222e-07	1.04453e-05
CG10909	105.135	-1.50486	0.304708	-4.93869	7.86499e-07	1.05353e-05
Cyp6a17	288.061	-1.1995	0.243029	-4.93563	7.98911e-07	1.06803e-05
Act87E	12937.2	-1.05618	0.214233	-4.93003	8.22154e-07	1.09234e-05
CG17147	2227.02	-1.12902	0.229488	-4.91975	8.66546e-07	1.14364e-05
RpLP2	122019	-1.08511	0.220633	-4.91817	8.73562e-07	1.15176e-05
CG15236	150.185	-1.26411	0.257651	-4.90627	9.28234e-07	1.21906e-05
CG31104	44.2919	-1.82584	0.372826	-4.89731	9.71583e-07	1.27349e-05
CG8299	10027	-1.09531	0.223867	-4.89269	9.94694e-07	1.30125e-05
CG42369	841.197	-1.03107	0.211113	-4.88398	1.03965e-06	1.35873e-05
GstZ1	405.39	-1.02018	0.209515	-4.86923	1.12031e-06	1.45565e-05
CG1773	174.82	-1.71829	0.353258	-4.86414	1.14957e-06	1.48934e-05
CG43103	1537.84	-1.05393	0.216741	-4.86264	1.15831e-06	1.49922e-05
CR45271	13.6883	-3.93444	0.810701	-4.85313	1.21529e-06	1.56842e-05
CG11384	243.866	-1.39718	0.288329	-4.84578	1.26117e-06	1.6183e-05
CG42397	46.3899	-2.25744	0.466059	-4.84368	1.27458e-06	1.63239e-05
CG4362	23514.1	-1.16998	0.241579	-4.84306	1.27852e-06	1.63488e-05
CG43678	85.4796	-1.35093	0.279163	-4.83921	1.30358e-06	1.66319e-05
CG13137	46.0508	-1.66303	0.343821	-4.83691	1.3187e-06	1.68087e-05
CG18469	38.4708	-1.96942	0.40824	-4.82419	1.40576e-06	1.77332e-05
CG13829	112.469	-1.30732	0.271252	-4.81958	1.43864e-06	1.80461e-05
robl22E	95.4545	-1.41272	0.293562	-4.81236	1.4916e-06	1.86931e-05
CG18557	158.802	-1.34973	0.280774	-4.80717	1.53082e-06	1.91131e-05
CG9459	40.893	-2.03762	0.424247	-4.80292	1.56371e-06	1.94875e-05
CG31337	187.609	-1.32672	0.276496	-4.79834	1.59986e-06	1.99196e-05
CG32448	925.561	-1.04584	0.218057	-4.79617	1.61732e-06	2.01183e-05
CG10822	132.407	-1.51781	0.317628	-4.77858	1.76538e-06	2.18451e-05
CG18558	47.2579	-1.7406	0.364493	-4.7754	1.79353e-06	2.21461e-05
CG31477	126.468	-1.37065	0.287097	-4.77416	1.80462e-06	2.22217e-05
CG13204	158.733	-1.12778	0.236551	-4.7676	1.86435e-06	2.28732e-05
Ance-2	60.9076	-1.56651	0.328993	-4.76153	1.92129e-06	2.34859e-05
CG4783	593.06	-1.18409	0.248747	-4.76022	1.93379e-06	2.36172e-05
CG9780	533.914	-1.17744	0.247714	-4.75322	2.00207e-06	2.43146e-05
PGRP-SC1b	347.352	-1.24817	0.263052	-4.74498	2.08528e-06	2.52605e-05
Ilp3	186.093	-1.10539	0.232979	-4.74458	2.08936e-06	2.52668e-05
CG7763	1437.7	-1.10332	0.232989	-4.73552	2.18494e-06	2.63488e-05
CG9899	128.099	-1.17477	0.248194	-4.73327	2.20929e-06	2.66185e-05
Obp56b	211.143	-1.12663	0.238124	-4.73127	2.23119e-06	2.68275e-05
CR45551	35.7888	-2.66641	0.563588	-4.73114	2.23262e-06	2.68275e-05
wuc	99.7917	-1.33864	0.283007	-4.73005	2.24462e-06	2.69475e-05
Cda9	5690.33	-1.04398	0.22074	-4.72948	2.25091e-06	2.69988e-05
CG10013	72.8824	-1.4426	0.305413	-4.72344	2.31888e-06	2.77397e-05
RpL36	78067.4	-1.09578	0.232274	-4.71759	2.38652e-06	2.84727e-05
Obp56c	92.0385	-1.22306	0.259916	-4.70561	2.53106e-06	3.0037e-05
Vha16-2	68.8064	-1.48683	0.316035	-4.70463	2.5433e-06	3.01024e-05
CG5322	1819.6	-1.02339	0.217599	-4.70309	2.56255e-06	3.02969e-05
CG15127	348.266	-1.08373	0.231116	-4.68913	2.74374e-06	3.21348e-05
CG4438	154.459	-1.00833	0.215249	-4.68448	2.8067e-06	3.28149e-05
CG13005	106.719	-1.12723	0.243428	-4.63063	3.64555e-06	4.16076e-05
Cpr65Au	377.038	-1.67365	0.362148	-4.62145	3.81071e-06	4.3382e-05
CG7295	248.04	-1.09405	0.237579	-4.60502	4.12433e-06	4.68332e-05
CG44259	6.95637	-6.41209	1.39348	-4.60151	4.19444e-06	4.75889e-05
CG11269	31.9346	-1.91599	0.416622	-4.59887	4.24797e-06	4.80744e-05
CG9766	71.4724	-1.30939	0.284768	-4.59811	4.26337e-06	4.81674e-05
CG13318	81.0287	-1.25593	0.273389	-4.59393	4.3497e-06	4.90618e-05
elfless	194.964	-1.08539	0.23636	-4.59212	4.38767e-06	4.9447e-05
CG9926	38.1602	-1.75597	0.382631	-4.5892	4.44938e-06	5.00583e-05
CG9486	653.831	-1.00511	0.219427	-4.58063	4.63579e-06	5.18946e-05
CR45343	293.809	-1.22935	0.268675	-4.5756	4.74866e-06	5.30695e-05
CG43267	10.5914	-6.05375	1.32649	-4.56373	5.02537e-06	5.58828e-05
CG12014	78.0159	-1.33937	0.293778	-4.55913	5.1365e-06	5.70241e-05
CG7953	67970.9	-1.01969	0.22383	-4.55564	5.22263e-06	5.7789e-05
Zip42C.1	11.7366	-3.67161	0.806086	-4.55486	5.24213e-06	5.79093e-05
CG43351	133.683	-1.75114	0.384447	-4.55497	5.23936e-06	5.79093e-05
CG5421	78.1844	-1.37424	0.302002	-4.55045	5.35312e-06	5.89414e-05
CG7386	119.21	-1.14694	0.252207	-4.54762	5.42562e-06	5.96907e-05
Def	35.2191	-2.00494	0.441491	-4.54129	5.59108e-06	6.131e-05
CG11741	37.3195	-2.2634	0.49865	-4.53906	5.65062e-06	6.18618e-05
l(2)03659	78.0218	-1.61766	0.357284	-4.52766	5.96413e-06	6.47658e-05
CG15646	60.2513	-1.47247	0.325562	-4.52286	6.10096e-06	6.60913e-05
CG2014	104.645	-1.18373	0.261946	-4.519	6.21331e-06	6.72541e-05
CG34045	73.2247	-1.38916	0.307911	-4.51156	6.43539e-06	6.93225e-05
CG8008	150.542	-1.01768	0.225929	-4.50442	6.65534e-06	7.15769e-05
CG10725	16810.4	-1.04414	0.231879	-4.50297	6.70107e-06	7.18959e-05
Tm1	73138.9	-1.01262	0.225067	-4.4992	6.82099e-06	7.31241e-05
CR42844	10.6951	-4.55229	1.01203	-4.49819	6.85335e-06	7.34123e-05
CG15773	1686.69	-1.07422	0.240673	-4.46342	8.06626e-06	8.55853e-05
CR44283	19.962	-2.56413	0.575879	-4.45255	8.48548e-06	8.96083e-05
CG5597	1683.78	-1.00029	0.224789	-4.44991	8.59045e-06	9.04322e-05
mir-2a-1	29.7369	-2.06659	0.465301	-4.44141	8.93704e-06	9.34213e-05
CG43386	100.973	-1.13314	0.255174	-4.44065	8.96866e-06	9.36789e-05
Arr1	122.129	-1.18779	0.26754	-4.43966	9.01005e-06	9.4038e-05
CG42259	897.04	-1.25213	0.282327	-4.43502	9.20621e-06	9.55652e-05
CG42300	64.5077	-1.40763	0.318152	-4.4244	9.67093e-06	9.9762e-05
ana2	129.378	-1.07061	0.242401	-4.41669	1.00222e-05	0.000103079
CG17580	77.1032	-1.36205	0.308664	-4.41272	1.02081e-05	0.000104511
Cpr49Af	4989.46	-1.16968	0.265341	-4.40822	1.04224e-05	0.000105897
lectin-37Db	166.362	-1.04303	0.236631	-4.40785	1.04403e-05	0.000105998
CR44330	22.4367	-2.31795	0.527847	-4.39134	1.12654e-05	0.000113602
CR43787	58.0278	-1.3736	0.313039	-4.38796	1.14419e-05	0.000115123
CG16854	135.862	-1.2979	0.296592	-4.37604	1.20853e-05	0.000121052
CR45144	134.749	-1.04222	0.238417	-4.37143	1.23433e-05	0.000123268
LS2	81.4201	-1.30486	0.298905	-4.36547	1.26851e-05	0.000126493
CG43179	493.417	-1.1074	0.254036	-4.35925	1.30512e-05	0.000129757
CG15880	39.0183	-1.6491	0.378777	-4.35375	1.33831e-05	0.000132763
CR43857	116.013	-1.15413	0.265448	-4.34786	1.37471e-05	0.000135872
CG15657	177.187	-1.14584	0.26378	-4.34392	1.39965e-05	0.000138235
CR43463	26.9502	-1.884	0.434954	-4.33148	1.48112e-05	0.000145638
CG8197	112.414	-1.17155	0.270986	-4.32329	1.53718e-05	0.000150131
CG5653	113.581	-1.16422	0.269809	-4.31498	1.59614e-05	0.000155242
CG43308	21.0527	-2.6992	0.62573	-4.31368	1.60562e-05	0.000155825
CG11423	221.524	-1.07206	0.24868	-4.311	1.62515e-05	0.000157379
ItgalphaPS5	33.8868	-1.75802	0.409525	-4.29282	1.76421e-05	0.000169017
lectin-24A	702.57	-2.56323	0.598786	-4.28072	1.86293e-05	0.000177461
CG17625	82.5514	-1.2851	0.301067	-4.2685	1.96792e-05	0.000186404
Ctr1B	3312.15	-1.15543	0.271641	-4.25353	2.10431e-05	0.000196823
CG43296	48.1828	-1.48381	0.349673	-4.24342	2.20136e-05	0.000204052
CG33337	27.812	-2.08996	0.495081	-4.22145	2.42738e-05	0.000223
CG14455	51.8282	-1.48338	0.351856	-4.21588	2.48804e-05	0.000228105
CG17477	412.617	-1.00121	0.239193	-4.18578	2.84188e-05	0.000257206
CG30438	142.346	-1.11594	0.267025	-4.17917	2.92579e-05	0.000263911
CG11437	14.7589	-2.76436	0.667196	-4.14326	3.42408e-05	0.000303153
CG33665	9.44571	-4.97665	1.20183	-4.1409	3.45949e-05	0.000305683
CG34337	61.3377	-1.46498	0.354943	-4.12738	3.6692e-05	0.000321882
CG9308	92.4885	-1.27532	0.309186	-4.12477	3.71112e-05	0.000324288
CG12725	39.6227	-1.58644	0.385401	-4.11634	3.84939e-05	0.000333979
IM4	474.89	-3.55796	0.864887	-4.11379	3.89218e-05	0.000336387
CG14932	79.2518	-1.21803	0.29646	-4.10859	3.98078e-05	0.00034272
CG10168	99.1757	-1.03727	0.252665	-4.10532	4.03756e-05	0.000346872
CG32507	25.187	-1.90439	0.463895	-4.10522	4.03935e-05	0.000346872
Jon25Biii	129647	-1.01367	0.248234	-4.08353	4.43568e-05	0.000376808
CG30036	25.5654	-1.92684	0.472331	-4.07942	4.51485e-05	0.000382079
CG8141	85.6919	-1.18711	0.291078	-4.07832	4.5363e-05	0.000383173
Jon25Bi	51485.3	-1.13546	0.278621	-4.0753	4.59546e-05	0.000387439
CG17601	17.5818	-2.31833	0.568894	-4.07515	4.59844e-05	0.000387446
CG30195	115.727	-1.08684	0.267671	-4.06034	4.90009e-05	0.000411314
CG13422	45.6559	-2.38816	0.588384	-4.05884	4.93163e-05	0.000413185
CG32647	64.1502	-1.31332	0.323622	-4.05821	4.94504e-05	0.00041405
Best4	50.5853	-1.48044	0.365658	-4.04872	5.14996e-05	0.000430135
brv2	38.8987	-1.49486	0.37063	-4.03329	5.50021e-05	0.000455422
Mal-A7	73.3477	-1.74181	0.432577	-4.0266	5.65894e-05	0.000467123
CG43131	266.351	-1.17409	0.292035	-4.02036	5.81088e-05	0.00047761
CG7201	22.0593	-2.61292	0.652216	-4.00622	6.16991e-05	0.00050434
CG10793	104.693	-1.01592	0.255094	-3.98252	6.81873e-05	0.000550337
CG31600	56.9493	-1.25821	0.316063	-3.9809	6.8656e-05	0.000553121
CG31609	54.8303	-1.37487	0.345486	-3.97952	6.90544e-05	0.000555998
CG31279	64.2936	-1.16713	0.294538	-3.96256	7.41495e-05	0.000593108
CG16837	107.551	-1.10186	0.278187	-3.96087	7.46773e-05	0.000595555
Obp58b	25.3359	-1.91336	0.48327	-3.9592	7.52023e-05	0.00059832
CG15630	51.6071	-1.56721	0.396532	-3.95228	7.74095e-05	0.000612973
nopo	117.488	-1.02103	0.258832	-3.94476	7.98787e-05	0.000628079
CG44094	49.6992	-1.5018	0.381295	-3.93868	8.1931e-05	0.000640092
CG11034	238.92	-4.68354	1.18961	-3.93704	8.24929e-05	0.000643358
Art6	42.2067	-1.45325	0.371142	-3.91563	9.01687e-05	0.000697547
CG31157	143.435	-1.08239	0.277407	-3.9018	9.54785e-05	0.000730623
brv1	45.6872	-1.33697	0.342872	-3.89932	9.6464e-05	0.000736904
niki	30.6062	-2.33922	0.600621	-3.89467	9.8334e-05	0.000749483
CR40469	8677.42	-2.46477	0.633434	-3.89113	9.97789e-05	0.000758772
CG6277	2831.76	-2.23717	0.575087	-3.89014	0.000100188	0.00076102
CG31787	126.894	-1.0083	0.260576	-3.8695	0.000109058	0.00081707
CG15056	65.9944	-1.13502	0.293324	-3.86951	0.000109056	0.00081707
SA-2	48.3475	-1.49595	0.386948	-3.86602	0.000110627	0.000827205
aub	88.4109	-1.01467	0.262853	-3.86023	0.000113282	0.000843769
snoRNA:Psi18S-1086	29.8891	-2.40786	0.625469	-3.84969	0.000118268	0.000877015
CG42577	27.8536	-1.64728	0.428037	-3.84846	0.000118862	0.000880447
CG43134	127.662	-1.02883	0.267363	-3.84807	0.000119051	0.000881356
Vha16-4	35.4914	-1.57843	0.411816	-3.83286	0.000126661	0.000931023
CG8358	26.2133	-1.79793	0.469971	-3.82562	0.000130442	0.000954629
CG14384	67.8247	-1.13844	0.298588	-3.81276	0.000137422	0.000997555
CR44994	7.58247	-4.67322	1.23159	-3.79447	0.000147959	0.00106312
betaNACtes1	48.8718	-1.36322	0.360528	-3.78117	0.00015609	0.0011132
Ugt86Dc	29.194	-1.88112	0.498131	-3.77635	0.000159142	0.00113196
CG15394	48.0391	-1.36274	0.360877	-3.77619	0.000159247	0.00113211
CG13640	125.555	-1.0401	0.275553	-3.77458	0.000160275	0.0011376
CG14795	326.671	-1.19066	0.315668	-3.77188	0.000162025	0.00114699
Kebab	73.9912	-1.10998	0.294664	-3.76693	0.000165271	0.00116261
spag4	32.0254	-1.59266	0.422867	-3.76634	0.000165656	0.00116471
skpF	92.1714	-1.08732	0.288946	-3.76306	0.00016785	0.00117828
CG31205	13.5581	-2.92252	0.780688	-3.74352	0.000181462	0.00126
CR44642	17.5164	-2.1398	0.574063	-3.72747	0.000193415	0.00133061
CG14841	112.33	-1.05865	0.284346	-3.72312	0.000196778	0.0013496
CG6485	107.905	-1.06026	0.286028	-3.70683	0.000209868	0.00142553
CG16904	69.0848	-1.09681	0.296836	-3.69499	0.000219891	0.00148236
CG13085	80.3047	-1.1971	0.324463	-3.68948	0.000224716	0.00151033
Cpr65Av	2175.61	-2.11793	0.574268	-3.68806	0.000225973	0.00151802
dnd	98.7484	-1.04842	0.284382	-3.68668	0.000227199	0.00152245
CR45445	48.236	-1.38761	0.377059	-3.6801	0.000233146	0.00155608
PsGEF	141.575	-1.2437	0.338864	-3.67021	0.000242347	0.00161268
Tsp42En	55.0935	-1.25401	0.342934	-3.65672	0.000255466	0.00168164
CG15412	100.877	-1.02098	0.279658	-3.65081	0.000261419	0.0017141
CG9879	82.6131	-1.10158	0.303677	-3.62746	0.000286219	0.00186035
CG43132	35.2723	-1.38551	0.383038	-3.61717	0.000297843	0.00191918
CG33461	89.8438	-1.88761	0.52562	-3.59121	0.000329147	0.00209474
CG14810	52.3683	-1.24215	0.345943	-3.59063	0.000329879	0.00209841
CR45281	76.5134	-1.01589	0.284072	-3.57618	0.000348653	0.00220529
CG8736	73.0841	-1.01984	0.285435	-3.57294	0.000353002	0.00222964
CG14921	81.4912	-1.03108	0.28904	-3.56726	0.000360733	0.00226937
dpr16	52.1	-1.14061	0.321882	-3.54356	0.000394768	0.00244779
CR44597	3.815	-5.52609	1.56424	-3.53278	0.000411222	0.00254
CG43920	97.625	-1.21027	0.342953	-3.52897	0.000417181	0.002565
CG7329	70.2325	-1.22429	0.34702	-3.52801	0.0004187	0.00257199
CG15065	177.886	-2.93983	0.833823	-3.52573	0.000422323	0.00259187
DJ-1alpha	62.071	-1.17597	0.336511	-3.49461	0.000474761	0.00286216
CG14151	74.4123	-1.17657	0.337231	-3.48891	0.000484997	0.00291389
Drs	3402.3	-2.21172	0.635951	-3.47781	0.000505527	0.00301967
CG5592	31.3347	-1.41584	0.407608	-3.47353	0.000513663	0.00306009
CG10104	60.6835	-1.17734	0.33971	-3.46572	0.000528807	0.00313639
karr	78.5635	-1.02318	0.295379	-3.46397	0.000532263	0.00315271
CG9150	7.37887	-3.88928	1.13025	-3.44108	0.000579398	0.00339149
CG14326	19.7754	-1.94018	0.565318	-3.43202	0.000599114	0.00348712
CG13558	32.9958	-1.58551	0.464349	-3.41448	0.000639044	0.00367492
CG9507	9.64279	-3.02712	0.887597	-3.41046	0.000648527	0.00371988
CG13074	11.1835	-2.42419	0.712093	-3.40432	0.000663281	0.00379155
CG43448	10.6029	-2.42552	0.715827	-3.38841	0.00070298	0.00399128
CG5204	89.4858	-1.00439	0.297252	-3.37891	0.000727738	0.00411959
CG30401	34.8422	-1.30794	0.38886	-3.36352	0.000769543	0.0043253
CG18467	7.03583	-3.62833	1.08011	-3.35923	0.000781593	0.00438147
CR45364	4.90829	-4.89382	1.45779	-3.35702	0.000787869	0.00441167
CR44031	45.7114	-1.14069	0.341461	-3.34062	0.000835925	0.00462672
CG40298	63.9671	-1.1285	0.337932	-3.33944	0.000839463	0.00464247
CG43702	69.5823	-1.0719	0.321802	-3.33093	0.000865575	0.00475496
CR45530	4.74505	-4.84019	1.4687	-3.29557	0.000982233	0.00531594
rho-6	10.8955	-2.51223	0.762434	-3.29501	0.00098418	0.00532219
CR44144	22.398	-1.57935	0.480175	-3.28912	0.00100501	0.00541736
phr6-4	53.8611	-1.09296	0.332981	-3.28235	0.00102946	0.00552696
CG5334	28.5621	-1.49179	0.454773	-3.2803	0.00103697	0.00556061
CG31809	24.5467	-1.48064	0.45186	-3.27676	0.00105004	0.00561723
CG45062	49.3973	-1.19594	0.367146	-3.2574	0.00112436	0.00595077
IM2	384.296	-3.09984	0.957242	-3.2383	0.00120244	0.00628448
CG33552	39.8054	-1.24509	0.384625	-3.23716	0.00120725	0.00630003
CR44344	6.45058	-3.74992	1.16017	-3.23222	0.00122832	0.00639756
CG17264	24.4079	-1.48293	0.460569	-3.21978	0.00128291	0.00663551
CR44641	17.1008	-1.76395	0.550311	-3.20538	0.00134887	0.00691538
CG32391	35.7236	-1.21611	0.379462	-3.20483	0.00135142	0.00692308
CG15185	24.2516	-1.53619	0.479367	-3.20462	0.00135243	0.00692308
CG32246	20.8924	-1.63614	0.511196	-3.2006	0.0013714	0.00699353
CG14072	29.859	-1.46458	0.457631	-3.20036	0.00137255	0.00699674
CG1894	19.7914	-1.55146	0.485591	-3.195	0.00139832	0.00711186
CngA	47.0543	-1.0937	0.342655	-3.19184	0.0014137	0.00717921
CG13223	28.1961	-1.31999	0.41357	-3.1917	0.00141439	0.00717999
CG17283	75.0028	-1.69345	0.530789	-3.19043	0.00142061	0.00720341
CG11629	23.7589	-1.53265	0.480725	-3.18821	0.00143157	0.00724894
Elo68alpha	30.5098	-1.3957	0.439648	-3.17458	0.00150054	0.00752905
ACXE	39.1531	-1.22967	0.393668	-3.12361	0.00178649	0.00873205
VhaPPA1-2	60.5426	-1.02925	0.330663	-3.11269	0.00185391	0.00899935
CG15067	159.679	-3.25911	1.04949	-3.10542	0.00190011	0.00917508
CG3123	49.7002	-1.19386	0.384771	-3.10279	0.00191704	0.00923565
CG44271	82.5421	-1.06391	0.343108	-3.10079	0.00193003	0.00928156
Cpr72Ec	7.89166	-2.60337	0.8459	-3.07763	0.00208654	0.009924
ppk30	10.436	-2.35875	0.768208	-3.07046	0.00213728	0.0101045
CR44404	1694.85	-3.03064	0.990245	-3.0605	0.00220971	0.0103956
CR44681	11.1228	-2.08801	0.682404	-3.05978	0.00221497	0.0104131
IM23	180.186	-3.35416	1.09693	-3.05776	0.00222998	0.0104726
CG14312	37.7933	-1.08926	0.357827	-3.04408	0.00233391	0.0108921
comr	36.6959	-1.13099	0.373724	-3.02628	0.00247582	0.0114037
CR44640	44.7476	-1.08375	0.358158	-3.02589	0.00247905	0.0114108
Obp69a	11.2782	-2.07578	0.687715	-3.01838	0.00254134	0.0116496
CG14731	31.6476	-1.17616	0.389658	-3.01844	0.00254084	0.0116496
snoRNA:Psi18S-1854b	14.2421	-2.4543	0.816086	-3.0074	0.00263491	0.0119977
CG17173	34.6843	-1.24139	0.414186	-2.99719	0.00272477	0.0123428
CR44971	2.66885	-5.0259	1.67851	-2.99426	0.00275115	0.0124037
TfIIA-S-2	39.0822	-1.3149	0.439693	-2.9905	0.00278518	0.0125383
CG13474	27.5552	-1.32692	0.444062	-2.98813	0.00280689	0.0125874
snoRNA:Psi28S-2622	47.3109	-1.89192	0.636502	-2.97238	0.00295505	0.0131377
CG42264	5.14921	-3.49276	1.17558	-2.9711	0.00296732	0.0131791
CR43452	70.8606	-1.15558	0.391678	-2.95034	0.00317429	0.0139553
CG34328	46.189	-1.15315	0.3916	-2.94472	0.00323245	0.0141645
CG32639	35.7094	-1.16397	0.395482	-2.94317	0.00324869	0.0142218
CecA1	24.3997	-1.49027	0.506781	-2.94066	0.0032751	0.014314
CG15332	49.5663	-1.08661	0.371081	-2.92824	0.00340883	0.0147552
CG34244	93.4155	-3.94516	1.34873	-2.92509	0.00344357	0.014876
CG30284	38.2252	-1.04405	0.357283	-2.92219	0.00347581	0.0149767
CG42867	17.6312	-1.62275	0.555622	-2.9206	0.0034936	0.015034
IM14	259.38	-2.79766	0.958589	-2.91852	0.00351694	0.0151199
CG34332	10.9928	-2.0196	0.698456	-2.89153	0.00383375	0.016258
CG43799	19.7742	-1.52381	0.529125	-2.87986	0.00397855	0.0167399
CG30099	27.7492	-1.24419	0.434924	-2.86072	0.00422683	0.0176024
CR44043	4.92792	-3.46348	1.21761	-2.84449	0.00444828	0.0182975
CG10163	14.4605	-1.89111	0.666572	-2.83707	0.00455295	0.0186538
CR44315	2.4972	-4.9278	1.74405	-2.8255	0.00472073	0.0192122
CG10814	348.694	-1.89928	0.673412	-2.82038	0.00479665	0.0194621
CG42299	40.0096	-1.02904	0.365185	-2.81787	0.00483434	0.0195973
CG14565	15.2049	-1.58654	0.563105	-2.81748	0.00484018	0.019615
Spn43Ad	49.2152	-1.06726	0.379039	-2.81571	0.00486702	0.0196828
CG12985	36.1685	-1.12748	0.400878	-2.81253	0.00491538	0.0198419
CG43288	15.4267	-1.59052	0.568448	-2.79801	0.00514177	0.0205457
e	368.173	-3.66641	1.31144	-2.79571	0.00517859	0.0206743
CG44158	46.2569	-1.06527	0.381154	-2.79485	0.00519232	0.0207106
CR45125	4.71917	-3.99936	1.43096	-2.79488	0.00519193	0.0207106
CR43828	129.058	-1.01322	0.363895	-2.78436	0.0053633	0.0212244
snoRNA:Psi18S-176	49.3774	-1.65588	0.59485	-2.78369	0.0053744	0.0212538
CG30383	34.9274	-1.03141	0.370703	-2.7823	0.00539755	0.021339
CG15357	60.246	-1.08338	0.390076	-2.77736	0.00548022	0.0216103
CG42825	1632.92	-1.83555	0.661547	-2.77464	0.00552626	0.0217454
CG31427	4.24116	-3.88169	1.40071	-2.77123	0.00558451	0.0219424
CG34185	7.67726	-2.36614	0.854289	-2.76972	0.00561047	0.0220186
Acp1	28.7937	-1.32043	0.477819	-2.76346	0.00571917	0.0223929
CG4318	36.0909	-1.04298	0.378002	-2.75918	0.00579472	0.0226424
snoRNA:Or-CD1	28.7926	-1.62215	0.589582	-2.75136	0.00593482	0.0230652
CG42580	23.9892	-1.27601	0.464284	-2.74833	0.00598999	0.023243
CG43088	27.1369	-1.20578	0.439253	-2.74507	0.00604978	0.0234416
CG13833	38.2222	-1.24045	0.452542	-2.74106	0.00612414	0.0236814
Obp58d	23.5179	-1.26201	0.464522	-2.71678	0.006592	0.025193
CG31021	5.11465	-3.31751	1.22239	-2.71396	0.0066484	0.0253869
ms(3)K81	34.239	-1.18222	0.436166	-2.71049	0.00671835	0.0255812
CG4017	20.1743	-1.34542	0.49718	-2.7061	0.00680794	0.0258417
CG5964	48.209	-1.03148	0.382669	-2.6955	0.00702827	0.0265504
TpnC41C	9.0428	-2.01186	0.748178	-2.68901	0.00716637	0.0269734
snoRNA:CG32479-b	4.43467	-3.83288	1.42959	-2.6811	0.00733811	0.0274734
HP1e	21.336	-1.30261	0.486571	-2.67712	0.00742571	0.027724
CG13841	7.22955	-2.35782	0.880824	-2.67684	0.00743204	0.0277322
CR43270	29.8454	-1.06035	0.397914	-2.66477	0.00770415	0.0285255
CG41434	5.51614	-3.11417	1.17315	-2.65454	0.00794163	0.0292251
CG45063	10.5779	-1.78232	0.671462	-2.65439	0.0079451	0.0292251
CG18754	41.9618	-1.3322	0.502048	-2.65353	0.00796557	0.0292754
CG17658	20.7467	-1.27449	0.481967	-2.64435	0.00818473	0.0299334
RNaseMRP:RNA	132.348	-1.01108	0.382416	-2.64391	0.00819534	0.029964
CG33710	15.1299	-1.52099	0.575873	-2.64119	0.00826165	0.0301295
CG17572	29.8692	-1.09538	0.415453	-2.63659	0.00837436	0.0304507
CG6271	1525.94	-2.33577	0.886301	-2.63542	0.00840341	0.0305335
Ir85a	12.9482	-1.64203	0.62328	-2.6345	0.00842616	0.0305863
snoRNA:Psi28S-1135f	5.56437	-3.47096	1.32282	-2.6239	0.00869282	0.0313474
Rab9Fb	21.8711	-1.21657	0.468202	-2.59838	0.00936635	0.0332932
CG30178	35.6381	-1.04594	0.403672	-2.59107	0.00956786	0.0338901
CR44953	11.19	-2.10052	0.812687	-2.58466	0.00974737	0.0344106
snoRNA:Psi18S-301	19.0227	-1.47232	0.570083	-2.58264	0.00980476	0.0345678
CG32320	33.9224	-1.05672	0.414361	-2.55024	0.0107649	0.0372676
APC7	21.0833	-1.28769	0.507143	-2.53911	0.0111135	0.0382671
snoRNA:Or-aca5	30.8054	-1.58129	0.62368	-2.53541	0.0112314	0.0385447
PGRP-SB2	26.0633	-6.31794	2.49801	-2.52919	0.0114327	0.0390756
CG14752	4.06045	-3.66507	1.45016	-2.52735	0.0114926	0.0392103
CG6592	5.16302	-2.59017	1.02991	-2.51496	0.0119047	0.0403906
CG7906	483.792	-4.12819	1.65142	-2.49978	0.012427	0.0418452
os	18.3808	-1.26524	0.507518	-2.49299	0.0126673	0.0424851
Obp57b	5.86522	-2.31536	0.93031	-2.48881	0.0128173	0.042808
CG15233	30.8057	-1.023	0.412808	-2.47815	0.0132064	0.04391
CG34458	3.91292	-3.74957	1.51486	-2.47519	0.0133164	0.0442519
CG12951	281.885	-1.61273	0.654729	-2.46321	0.0137701	0.0454779
CG15704	18.0097	-1.2772	0.518808	-2.4618	0.0138242	0.0456342
unsRNA:d-a	13.1782	-1.63622	0.665719	-2.45783	0.0139779	0.0459832
snoRNA:Psi28S-1135a	13.1602	-1.69761	0.690857	-2.45726	0.0140001	0.0460337
CG31200	6.48386	-2.16968	0.887934	-2.44351	0.014545	0.0473382
snoRNA:Or-CD2	33.5816	-1.44192	0.595315	-2.42211	0.0154305	0.0495831
